# Supplementary material for: Taxonomy notes and new occurrence data of four species of atyid shrimp (Crustacea: Decapoda: Atyidae) in Vietnam, all described from China
Source: Biodivers Data J. 2021 Sep 27;9:e70289. doi: 10.3897/BDJ.9.e70289 (PMC8490345; doi:10.3897/BDJ.9.e70289)
Supplement: Supplementary material 1 — New occurrence data of four species of atyid shrimps in Vietnam. [file bdj-09-e70289-s001.txt]

id	type	institutionCode	collectionCode	occurrenceID	catalogNumber	disposition	basisOfRecord	recordedBy	samplingProtocol	eventDate	year	month	day	country	countryCode	island	stateProvince	county	municipality	locality	decimalLatitude	decimalLongitude	geodeticDatum	locationAccordingTo	georeferenceProtocol	verbatimElevation	identifiedBy	identificationReferences	dateIdentified	scientificName	kingdom	phylum	class	order	family	genus	specificEpithet	infraspecificEpithet	taxonRank	scientificNameAuthorship	taxonomicStatus	nomenclaturalCode	vernacularName
1	PhysicalObject	ZMB	ZMB	38a40f7a-8900-11eb-a3a3-fb07197cc53e	ZMB 30253	in collection	PreservedSpecimen	Do Van Tu	hand net	2017-05-09	2017	5	9	Vietnam	VN	Cu Lao Cham	Quang Nam	Hoi An		Stream near Bai Huong, Cu Lao Cham Island	15.93944	108.52	WGS84		GPS		Do Van Tu		2020	Caridina cantonensis Yü, 1938	Animalia	Arthropoda	Malacostraca	Decapoda	Atyidae	Caridina	cantonensis		Species	Yü, 1938	accepted	ICZN	atyid shrimp
2	PhysicalObject	ZMB	ZMB	38a413c6-8900-11eb-a3a4-7ffcd9dc90c3	ZMB 30309	in collection	PreservedSpecimen	Do Van Tu	hand net	2017-05-09	2017	5	9	Vietnam	VN	Cu Lao Cham	Quang Nam	Hoi An		Stream near on the road to Bai Huong, Cu Lao Cham Island	15.94417	108.5125	WGS84		GPS		Do Van Tu		2020	Caridina cantonensis Yü, 1938	Animalia	Arthropoda	Malacostraca	Decapoda	Atyidae	Caridina	cantonensis		Species	Yü, 1938	accepted	ICZN	atyid shrimp
3	PhysicalObject	ZMB	ZMB	38a41470-8900-11eb-a3a5-a72e3970d0b2		in collection	PreservedSpecimen	Endruweit | Jin	hand net	2012-04-08	2012	4	8	Vietnam	VN		Thai Nguyen	Pho Yen	Dac Son	Cau River, along Road TL 261 Pho Yen - Đại Từ, crossing road from right - left, flowing out off the Nui Coc reservoir, Red River basin, Eastface of Tao Dao National Park	21.42178	105.83862	WGS84		GPS		Do Van Tu		2020	Caridina lanceifrons Yu, 1936	Animalia	Arthropoda	Malacostraca	Decapoda	Atyidae	Caridina	lanceifrons		Species	Yu, 1936	accepted	ICZN	atyid shrimp
4	PhysicalObject	ZMB	ZMB	38a41510-8900-11eb-a3a6-3fae087c342a		in collection	PreservedSpecimen	Karge	hand net	2009-07-17	2009	7	17	Vietnam	VN		Quang Nam	Duy Xuyen		My Son (Ruin City)	15.7634	108.12458	WGS84		GPS		Do Van Tu		2020	Caridina lanceifrons Yu, 1936	Animalia	Arthropoda	Malacostraca	Decapoda	Atyidae	Caridina	lanceifrons		Species	Yu, 1936	accepted	ICZN	atyid shrimp
5	PhysicalObject	ZMB	ZMB	38a415a6-8900-11eb-a3a7-c70df949e59c	ZMB 29493	in collection	PreservedSpecimen	Frank Köhler	hand net	2006-10-21	2006	10	21	Vietnam	VN		Quang Tri			Dakrông River near Dakrong, 20 km South of Dakrong bridge	16.5735	106.95983	WGS84		GPS		Do Van Tu		2020	Caridina lanceifrons Yu, 1936	Animalia	Arthropoda	Malacostraca	Decapoda	Atyidae	Caridina	lanceifrons		Species	Yu, 1936	accepted	ICZN	atyid shrimp
6	PhysicalObject	ZMB	ZMB	38a4163c-8900-11eb-a3a8-3fa7fa384fb3	ZMB 29494	in collection	PreservedSpecimen	Frank Köhler	hand net	2006-10-21	2006	10	21	Vietnam	VN		Nghe An			Highway 7 between Con Cuong and Laos	19.215	104.5475	WGS84		GPS		Do Van Tu		2020	Caridina lanceifrons Yu, 1936	Animalia	Arthropoda	Malacostraca	Decapoda	Atyidae	Caridina	lanceifrons		Species	Yu, 1936	accepted	ICZN	atyid shrimp
7	PhysicalObject	ZMB	ZMB	38a416d2-8900-11eb-a3a9-a3bc02b46472	ZMB 29495	in collection	PreservedSpecimen	Frank Köhler	hand net	2006-03-21	2006	3	21	Vietnam	VN		Bac Kan	Cho Moi	Cao Ky	River parallel highway Thai Nguyen - Bac Kan, 13km South of Bac Kan	22.03498	105.85088	WGS84		GPS		Do Van Tu		2020	Caridina lanceifrons Yu, 1936	Animalia	Arthropoda	Malacostraca	Decapoda	Atyidae	Caridina	lanceifrons		Species	Yu, 1936	accepted	ICZN	atyid shrimp
8	PhysicalObject	ZMB	ZMB	38a41768-8900-11eb-a3aa-032bfd3fbde2	ZMB 29496	in collection	PreservedSpecimen	Frank Köhler	hand net	2006-10-21	2006	10	21	Vietnam	VN		Quang Binh	Minh Hoa			17.87483	105.867	WGS84		GPS		Do Van Tu		2020	Caridina lanceifrons Yu, 1936	Animalia	Arthropoda	Malacostraca	Decapoda	Atyidae	Caridina	lanceifrons		Species	Yu, 1936	accepted	ICZN	atyid shrimp
9	PhysicalObject	ZMB	ZMB	38a417fe-8900-11eb-a3ab-7f891432e50a	ZMB 29638	in collection	PreservedSpecimen	Do Van Tu	hand net	2015-03-14	2015	3	14	Vietnam	VN		Hoa Binh	Da Bac			20.88603	105.15267	WGS84		GPS		Do Van Tu		2020	Caridina lanceifrons Yu, 1936	Animalia	Arthropoda	Malacostraca	Decapoda	Atyidae	Caridina	lanceifrons		Species	Yu, 1936	accepted	ICZN	atyid shrimp
10	PhysicalObject	ZMB	ZMB	38a41894-8900-11eb-a3ac-eb80d2e767b1	ZMB 29640	in collection	PreservedSpecimen	Do Van Tu	hand net	2012-11-16	2012	11	16	Vietnam	VN		Ha Giang	Quan Binh	Bang Lang		22.36506	104.63511	WGS84		GPS		Do Van Tu		2020	Caridina lanceifrons Yu, 1936	Animalia	Arthropoda	Malacostraca	Decapoda	Atyidae	Caridina	lanceifrons		Species	Yu, 1936	accepted	ICZN	atyid shrimp
11	PhysicalObject	ZMB	ZMB	38a4192a-8900-11eb-a3ad-ff8ca3e9e04f	ZMB 29646	in collection	PreservedSpecimen	Do Van Tu	hand net	2012-11-20	2012	11	20	Vietnam	VN		Yen Bai	Van Chan			21.47856	104.73222	WGS84		GPS		Do Van Tu		2020	Caridina lanceifrons Yu, 1936	Animalia	Arthropoda	Malacostraca	Decapoda	Atyidae	Caridina	lanceifrons		Species	Yu, 1936	accepted	ICZN	atyid shrimp
12	PhysicalObject	ZMB	ZMB	38a419c0-8900-11eb-a3ae-a38e0fa62459	ZMB 29647	in collection	PreservedSpecimen	Do Van Tu	hand net	2014-04-22	2014	4	22	Vietnam	VN		Quang Binh			Stream near km 28, Phong Nha-Ke Bang National Park	17.49628	106.29108	WGS84		GPS		Do Van Tu		2020	Caridina lanceifrons Yu, 1936	Animalia	Arthropoda	Malacostraca	Decapoda	Atyidae	Caridina	lanceifrons		Species	Yu, 1936	accepted	ICZN	atyid shrimp
13	PhysicalObject	ZMB	ZMB	38a41a56-8900-11eb-a3af-df95418fcce8	ZMB 29652	in collection	PreservedSpecimen	Do Van Tu	hand net	2010-06-05	2010	6	5	Vietnam	VN		Thai Binh			Thanh Tan	20.43108	106.43853	WGS84		GPS		Do Van Tu		2020	Caridina lanceifrons Yu, 1936	Animalia	Arthropoda	Malacostraca	Decapoda	Atyidae	Caridina	lanceifrons		Species	Yu, 1936	accepted	ICZN	atyid shrimp
14	PhysicalObject	ZMB	ZMB	38a41aec-8900-11eb-a3b0-8315ecd7148b	ZMB 29658	in collection	PreservedSpecimen	Kühne	hand net	2015-07-06	2015	7	6	Vietnam	VN		Hoa Binh			Village 15 km from Hoa Binh, small creek, downstream	20.90833	105.33611	WGS84		GPS		Do Van Tu		2020	Caridina lanceifrons Yu, 1936	Animalia	Arthropoda	Malacostraca	Decapoda	Atyidae	Caridina	lanceifrons		Species	Yu, 1936	accepted	ICZN	atyid shrimp
15	PhysicalObject	ZMB	ZMB	38a41b82-8900-11eb-a3b1-4f383de5846c	ZMB 29659	in collection	PreservedSpecimen	Kühne	hand net	2015-07-06	2015	7	6	Vietnam	VN		Hoa Binh			Village 15 km from Hoa Binh, small creek, upstream	20.90861	105.33667	WGS84		GPS		Do Van Tu		2020	Caridina lanceifrons Yu, 1936	Animalia	Arthropoda	Malacostraca	Decapoda	Atyidae	Caridina	lanceifrons		Species	Yu, 1936	accepted	ICZN	atyid shrimp
16	PhysicalObject	ZMB	ZMB	38a41c18-8900-11eb-a3b2-33bbc3e66a74	ZMB 29662	in collection	PreservedSpecimen	Kühne	hand net	2015-07-10	2015	7	10	Vietnam	VN		Hoa Binh			Song Da Catchment, below Coffeeshop on the street No 6	20.71278	105.04194	WGS84		GPS		Do Van Tu		2020	Caridina lanceifrons Yu, 1936	Animalia	Arthropoda	Malacostraca	Decapoda	Atyidae	Caridina	lanceifrons		Species	Yu, 1936	accepted	ICZN	atyid shrimp
17	PhysicalObject	ZMB	ZMB	38a41cae-8900-11eb-a3b3-4b51afbffc6a	ZMB 29758	in collection	PreservedSpecimen	Endruweit | Jin	hand net	2012-04-11	2012	4	11	Vietnam	VN		Tuyen Quang	Son Duong		Pho Day River (Song Pho Day) mainchannel, Lô-Gâm River subbasin, Red River basin, westface of Tam Dao National Park	21.53797	105.48437	WGS84		GPS		Do Van Tu		2020	Caridina lanceifrons Yu, 1936	Animalia	Arthropoda	Malacostraca	Decapoda	Atyidae	Caridina	lanceifrons		Species	Yu, 1936	accepted	ICZN	atyid shrimp
18	PhysicalObject	ZMB	ZMB	38a41d44-8900-11eb-a3b4-e3c30ad11e39	ZMB 29761	in collection	PreservedSpecimen	Endruweit | Jin	hand net	2012-04-08	2012	4	8	Vietnam	VN		Thai Nguyen	Pho Yen			21.48103	105.72652	WGS84		GPS		Do Van Tu		2020	Caridina lanceifrons Yu, 1936	Animalia	Arthropoda	Malacostraca	Decapoda	Atyidae	Caridina	lanceifrons		Species	Yu, 1936	accepted	ICZN	atyid shrimp
19	PhysicalObject	ZMB	ZMB	38a41dda-8900-11eb-a3b5-8fc74d43e2cd	ZMB 30228	in collection	PreservedSpecimen	Thomas von Rintelen | Do Van Tu	hand net	2017-03-04	2017	3	4	Vietnam	VN		Ninh Binh			River in limestone area Northeast of Cuc Phuong National Park	20.27252	105.91127	WGS84		GPS		Do Van Tu		2020	Caridina lanceifrons Yu, 1936	Animalia	Arthropoda	Malacostraca	Decapoda	Atyidae	Caridina	lanceifrons		Species	Yu, 1936	accepted	ICZN	atyid shrimp
20	PhysicalObject	ZMB	ZMB	38a41e70-8900-11eb-a3b6-d3eecd0228bf	ZMB 30258	in collection	PreservedSpecimen	Do Van Tu	hand net	2017-04-23	2017	4	23	Vietnam	VN		Hoa Binh	Kim Boi		Bo	20.66833	105.53528	WGS84		GPS		Do Van Tu		2020	Caridina lanceifrons Yu, 1936	Animalia	Arthropoda	Malacostraca	Decapoda	Atyidae	Caridina	lanceifrons		Species	Yu, 1936	accepted	ICZN	atyid shrimp
21	PhysicalObject	ZMB	ZMB	38a41f06-8900-11eb-a3b7-032fa3e50c12	ZMB 30264	in collection	PreservedSpecimen	Do Van Tu	hand net	2017-05-05	2017	5	5	Vietnam	VN		Da Nang			Stream on Lang Van	16.16778	108.14222	WGS84		GPS		Do Van Tu		2020	Caridina lanceifrons Yu, 1936	Animalia	Arthropoda	Malacostraca	Decapoda	Atyidae	Caridina	lanceifrons		Species	Yu, 1936	accepted	ICZN	atyid shrimp
22	PhysicalObject	ZMB	ZMB	38a41f9c-8900-11eb-a3b8-635c59755ae4	ZMB 30266	in collection	PreservedSpecimen	Do Van Tu	hand net	2017-05-18	2017	5	18	Vietnam	VN		Nghe An			Khe Kem water fall, Pu Mat National Park	18.97044	104.80075	WGS84		GPS		Do Van Tu		2020	Caridina lanceifrons Yu, 1936	Animalia	Arthropoda	Malacostraca	Decapoda	Atyidae	Caridina	lanceifrons		Species	Yu, 1936	accepted	ICZN	atyid shrimp
23	PhysicalObject	ZMB	ZMB	38a42032-8900-11eb-a3b9-2b74fa3eede6	ZMB 30268	in collection	PreservedSpecimen	Le Hung Anh	hand net	2017-03-09	2017	3	9	Vietnam	VN		Nghe An	Ky Son	Muong Xen	Muong Xen	19.28122	104.42111	WGS84		GPS		Do Van Tu		2020	Caridina lanceifrons Yu, 1936	Animalia	Arthropoda	Malacostraca	Decapoda	Atyidae	Caridina	lanceifrons		Species	Yu, 1936	accepted	ICZN	atyid shrimp
24	PhysicalObject	ZMB	ZMB	38a420c8-8900-11eb-a3ba-9bd6dcff1458	ZMB 30275	in collection	PreservedSpecimen	Do Van Tu	hand net	2017-06-25	2017	6	25	Vietnam	VN		Quang Tri	Huong Hoa	Huong Linh	Ku Vo	16.72072	106.86354	WGS84		GPS		Do Van Tu		2020	Caridina lanceifrons Yu, 1936	Animalia	Arthropoda	Malacostraca	Decapoda	Atyidae	Caridina	lanceifrons		Species	Yu, 1936	accepted	ICZN	atyid shrimp
25	PhysicalObject	ZMB	ZMB	38a4215e-8900-11eb-a3bb-83c51f98e8fa	ZMB 30279	in collection	PreservedSpecimen	Nguyen	hand net	2017-03-16	2017	3	16	Vietnam	VN		Vinh Phuc			Me Linh Station for Biodiversity	21.38967	105.71271	WGS84		GPS		Do Van Tu		2020	Caridina lanceifrons Yu, 1936	Animalia	Arthropoda	Malacostraca	Decapoda	Atyidae	Caridina	lanceifrons		Species	Yu, 1936	accepted	ICZN	atyid shrimp
26	PhysicalObject	ZMB	ZMB	38a421f4-8900-11eb-a3bc-2b89693344e9	ZMB 30284	in collection	PreservedSpecimen	Do Van Tu	hand net	2017-01-01	2017	1	1	Vietnam	VN		Hai Phong	Thuy Nguyen		NT4	20.97348	106.75721	WGS84		GPS		Do Van Tu		2020	Caridina lanceifrons Yu, 1936	Animalia	Arthropoda	Malacostraca	Decapoda	Atyidae	Caridina	lanceifrons		Species	Yu, 1936	accepted	ICZN	atyid shrimp
27	PhysicalObject	ZMB	ZMB	38a4228a-8900-11eb-a3bd-3f1e06805338	ZMB 30286	in collection	PreservedSpecimen	Do Van Tu	hand net	2017-05-25	2017	5	25	Vietnam	VN		Quang Binh	Le Thuy	Kim Thuy	Ho Rum	16.99901	106.64663	WGS84		GPS		Do Van Tu		2020	Caridina lanceifrons Yu, 1936	Animalia	Arthropoda	Malacostraca	Decapoda	Atyidae	Caridina	lanceifrons		Species	Yu, 1936	accepted	ICZN	atyid shrimp
28	PhysicalObject	ZMB	ZMB	38a42320-8900-11eb-a3be-ef71be4a88f7	ZMB 30288	in collection	PreservedSpecimen	Do Van Tu	hand net	2017-04-23	2017	4	23	Vietnam	VN		Hoa Binh	Lac Son	Nhan Nghia		20.51861	105.44417	WGS84		GPS		Do Van Tu		2020	Caridina lanceifrons Yu, 1936	Animalia	Arthropoda	Malacostraca	Decapoda	Atyidae	Caridina	lanceifrons		Species	Yu, 1936	accepted	ICZN	atyid shrimp
29	PhysicalObject	ZMB	ZMB	38a423b6-8900-11eb-a3bf-cb41c657e669	ZMB 30292	in collection	PreservedSpecimen	Do Van Tu	hand net	2017-09-18	2017	9	18	Vietnam	VN		Yen Bai	Van Yen		Nhay, Chau Que Thuong	22.0719	104.46180	WGS84		GPS		Do Van Tu		2020	Caridina lanceifrons Yu, 1936	Animalia	Arthropoda	Malacostraca	Decapoda	Atyidae	Caridina	lanceifrons		Species	Yu, 1936	accepted	ICZN	atyid shrimp
30	PhysicalObject	ZMB	ZMB	38a4244c-8900-11eb-a3c0-d38b9f3dbf83	ZMB 30294	in collection	PreservedSpecimen	Do Van Tu	hand net	2017-09-16	2017	9	16	Vietnam	VN		Lao Cai				22.42587	104.02684	WGS84		GPS		Do Van Tu		2020	Caridina lanceifrons Yu, 1936	Animalia	Arthropoda	Malacostraca	Decapoda	Atyidae	Caridina	lanceifrons		Species	Yu, 1936	accepted	ICZN	atyid shrimp
31	PhysicalObject	ZMB	ZMB	38a424e2-8900-11eb-a3c1-7fd57b798f09	ZMB 30299	in collection	PreservedSpecimen	Do Van Tu	hand net	2017-06-29	2017	6	29	Vietnam	VN		Quang Nam	Phuc Son		Phuoc Son	15.56702	107.82195	WGS84		GPS		Do Van Tu		2020	Caridina lanceifrons Yu, 1936	Animalia	Arthropoda	Malacostraca	Decapoda	Atyidae	Caridina	lanceifrons		Species	Yu, 1936	accepted	ICZN	atyid shrimp
32	PhysicalObject	ZMB	ZMB	38a42578-8900-11eb-a3c2-8bc666b475e0	ZMB 30307	in collection	PreservedSpecimen	Do Van Tu	hand net	2017-04-23	2017	4	23	Vietnam	VN		Hoa Binh	Kim Boi	Hop Kim	Boi river	20.66067	105.55772	WGS84		GPS		Do Van Tu		2020	Caridina lanceifrons Yu, 1936	Animalia	Arthropoda	Malacostraca	Decapoda	Atyidae	Caridina	lanceifrons		Species	Yu, 1936	accepted	ICZN	atyid shrimp
33	PhysicalObject	ZMB	ZMB	38a4260e-8900-11eb-a3c3-fff5c6ca5fe8	ZMB 30318	in collection	PreservedSpecimen	Do Van Tu	hand net	2012-11-16	2012	11	16	Vietnam	VN		Ha Giang	Bac Quang	Tan Thanh		22.54697	104.91033	WGS84		GPS		Do Van Tu		2020	Caridina lanceifrons Yu, 1936	Animalia	Arthropoda	Malacostraca	Decapoda	Atyidae	Caridina	lanceifrons		Species	Yu, 1936	accepted	ICZN	atyid shrimp
34	PhysicalObject	ZMB	ZMB	38a426a4-8900-11eb-a3c4-47dbcba6dfbf	ZMB 30350	in collection	PreservedSpecimen	Do Van Tu	hand net	2019-06-09	2019	6	9	Vietnam	VN		Thai Nguyen	Vo Nhai	Phu Thuong	Mo Ga stream	21.77583	106.12058	WGS84		GPS		Do Van Tu		2020	Caridina lanceifrons Yu, 1936	Animalia	Arthropoda	Malacostraca	Decapoda	Atyidae	Caridina	lanceifrons		Species	Yu, 1936	accepted	ICZN	atyid shrimp
35	PhysicalObject	ZMB	ZMB	38a42730-8900-11eb-a3c5-6b693b15654d	ZMB 30355	in collection	PreservedSpecimen	Do Van Tu	hand net	2019-07-03	2019	7	3	Vietnam	VN		Son La	Quynh Nhai	Pac Ma	Entrance of a cave	21.7545	103.62372	WGS84		GPS		Do Van Tu		2020	Caridina lanceifrons Yu, 1936	Animalia	Arthropoda	Malacostraca	Decapoda	Atyidae	Caridina	lanceifrons		Species	Yu, 1936	accepted	ICZN	atyid shrimp
36	PhysicalObject	ZMB	ZMB	38a427c6-8900-11eb-a3c6-4f3e93dcf6a8	ZMB 30356	in collection	PreservedSpecimen	Do Van Tu	hand net	2019-07-03	2019	7	3	Vietnam	VN		Son La	Quynh Nhai	Pac Ma		21.75449	103.62372	WGS84		GPS		Do Van Tu		2020	Caridina lanceifrons Yu, 1936	Animalia	Arthropoda	Malacostraca	Decapoda	Atyidae	Caridina	lanceifrons		Species	Yu, 1936	accepted	ICZN	atyid shrimp
37	PhysicalObject	ZMB	ZMB	38a4285c-8900-11eb-a3c7-cf008aab9e30	ZMB 30357	in collection	PreservedSpecimen	Do Van Tu	hand net	2019-07-03	2019	7	3	Vietnam	VN		Son La	Quynh Nhai	Muong Chien		21.83467	103.59315	WGS84		GPS		Do Van Tu		2020	Caridina lanceifrons Yu, 1936	Animalia	Arthropoda	Malacostraca	Decapoda	Atyidae	Caridina	lanceifrons		Species	Yu, 1936	accepted	ICZN	atyid shrimp
38	PhysicalObject	ZMB	ZMB	38a428f2-8900-11eb-a3c8-bbd4cb80fe1f	ZMB 30358	in collection	PreservedSpecimen	Do Van Tu	hand net	2019-07-05	2019	7	5	Vietnam	VN		Yen Bai	Van Chan		Cat Thinh	21.47307	104.72254	WGS84		GPS		Do Van Tu		2020	Caridina lanceifrons Yu, 1936	Animalia	Arthropoda	Malacostraca	Decapoda	Atyidae	Caridina	lanceifrons		Species	Yu, 1936	accepted	ICZN	atyid shrimp
39	PhysicalObject	ZMB	ZMB	38a42988-8900-11eb-a3c9-9f79b7cbcafa	ZMB 30365	in collection	PreservedSpecimen	Nguyen	hand net	2018-10-28	2018	10	28	Vietnam	VN		Tuyen Quang	Ham Yen	Phu Luu	Kieng stream	22.17092	105.01269	WGS84		GPS		Do Van Tu		2020	Caridina lanceifrons Yu, 1936	Animalia	Arthropoda	Malacostraca	Decapoda	Atyidae	Caridina	lanceifrons		Species	Yu, 1936	accepted	ICZN	atyid shrimp
40	PhysicalObject	ZMB	ZMB	38a42a1e-8900-11eb-a3ca-6bdf99c60eda	ZMB 30366	in collection	PreservedSpecimen	Nguyen	hand net	2018-10-29	2018	10	29	Vietnam	VN		Tuyen Quang	Ham Yen	Phu Luu	Nam Luong stream 2	22.21023	105.05780	WGS84		GPS		Do Van Tu		2020	Caridina lanceifrons Yu, 1936	Animalia	Arthropoda	Malacostraca	Decapoda	Atyidae	Caridina	lanceifrons		Species	Yu, 1936	accepted	ICZN	atyid shrimp
41	PhysicalObject	ZMB	ZMB	38a42ab4-8900-11eb-a3cb-2704b11c1764	ZMB 30370	in collection	PreservedSpecimen	Nguyen	hand net	2018-10-28	2018	10	28	Vietnam	VN		Tuyen Quang	Ham Yen	Phu Luu	Khang stream	22.16812	104.99143	WGS84		GPS		Do Van Tu		2020	Caridina lanceifrons Yu, 1936	Animalia	Arthropoda	Malacostraca	Decapoda	Atyidae	Caridina	lanceifrons		Species	Yu, 1936	accepted	ICZN	atyid shrimp
42	PhysicalObject	ZMB	ZMB	38a42b4a-8900-11eb-a3cc-a74f8347f11b	ZMB 30378	in collection	PreservedSpecimen	Dang Van Dong	hand net	2019-02-23	2019	2	23	Vietnam	VN		Ha Giang	Vi Xuyen		Stream near Thanh Thuy border (4 km)	22.91206	104.8730	WGS84		GPS		Do Van Tu		2020	Caridina lanceifrons Yu, 1936	Animalia	Arthropoda	Malacostraca	Decapoda	Atyidae	Caridina	lanceifrons		Species	Yu, 1936	accepted	ICZN	atyid shrimp
43	PhysicalObject	ZMB	ZMB	38a42be0-8900-11eb-a3cd-2f339967ab23	ZMB 30383	in collection	PreservedSpecimen	Dang Van Dong	hand net	2019-04-27	2019	4	27	Vietnam	VN		Lang Son				22.25292	106.4735	WGS84		GPS		Do Van Tu		2020	Caridina lanceifrons Yu, 1936	Animalia	Arthropoda	Malacostraca	Decapoda	Atyidae	Caridina	lanceifrons		Species	Yu, 1936	accepted	ICZN	atyid shrimp
44	PhysicalObject	ZMB	ZMB	38a42c76-8900-11eb-a3ce-9b43a8f87100	ZMB 30662	in collection	PreservedSpecimen	Thomas von Rintelen| Do Van Tu	hand net	2017-03-04	2017	3	4	Vietnam	VN		Ninh Binh			River in limestone area Northeast of Cuc Phuong National Park	20.27252	105.91127	WGS84		GPS		Do Van Tu		2020	Caridina lanceifrons Yu, 1936	Animalia	Arthropoda	Malacostraca	Decapoda	Atyidae	Caridina	lanceifrons		Species	Yu, 1936	accepted	ICZN	atyid shrimp
45	PhysicalObject	ZMB	ZMB	38a42d0c-8900-11eb-a3cf-e7f75024c1b6	ZMB 30672	in collection	PreservedSpecimen	Kühne	hand net					Vietnam	VN		Da Nang			Small cave pool behind hot spring, off road Da Nang - Prao	15.96194	108.01972	WGS84		GPS		Do Van Tu		2020	Caridina lanceifrons Yu, 1936	Animalia	Arthropoda	Malacostraca	Decapoda	Atyidae	Caridina	lanceifrons		Species	Yu, 1936	accepted	ICZN	atyid shrimp
46	PhysicalObject	ZMB	ZMB	38a42da2-8900-11eb-a3d0-5bc0e193c90a	ZMB 30725	in collection	PreservedSpecimen	Tran	hand net	2013-08-29	2013	8	29	Vietnam	VN		Phu Tho			Xuân Sơn National Park, Đồng Sơn, Thân stream, site 2	21.18762	104.87303	WGS84		GPS		Do Van Tu		2020	Caridina lanceifrons Yu, 1936	Animalia	Arthropoda	Malacostraca	Decapoda	Atyidae	Caridina	lanceifrons		Species	Yu, 1936	accepted	ICZN	atyid shrimp
47	PhysicalObject	ZMB	ZMB	38a42e38-8900-11eb-a3d1-1b682b2b7c1f	ZMB 30726	in collection	PreservedSpecimen	Ngo	hand net	2012-12-21	2012	12	21	Vietnam	VN		Nghe An	Con Cuong		Tùng Hương village, Khe Thơi stream	19.08928	104.66718	WGS84		GPS		Do Van Tu		2020	Caridina lanceifrons Yu, 1936	Animalia	Arthropoda	Malacostraca	Decapoda	Atyidae	Caridina	lanceifrons		Species	Yu, 1936	accepted	ICZN	atyid shrimp
48	PhysicalObject	ZMB	ZMB	38a42ece-8900-11eb-a3d2-674a0168f70b	ZMB 30727	in collection	PreservedSpecimen	Ngo	hand net	2012-12-20	2012	12	20	Vietnam	VN		Nghe An			Pù Mát National Park, Khe Kèm stream, site 4	18.9389	104.80595	WGS84		GPS		Do Van Tu		2020	Caridina lanceifrons Yu, 1936	Animalia	Arthropoda	Malacostraca	Decapoda	Atyidae	Caridina	lanceifrons		Species	Yu, 1936	accepted	ICZN	atyid shrimp
49	PhysicalObject	ZMB	ZMB	38a42f64-8900-11eb-a3d3-d775ed5957b2	ZMB 31576	in collection	PreservedSpecimen	Do Van Tu	hand net	2018-01-24	2018	1	24	Vietnam	VN		Quang Ninh	Mong Cai			21.54096	107.73986	WGS84		GPS		Do Van Tu		2020	Caridina lanceifrons Yu, 1936	Animalia	Arthropoda	Malacostraca	Decapoda	Atyidae	Caridina	lanceifrons		Species	Yu, 1936	accepted	ICZN	atyid shrimp
50	PhysicalObject	ZMB	ZMB	38a42ffa-8900-11eb-a3d4-cb932b81dece	ZMB 31587	in collection	PreservedSpecimen	Do Van Tu	hand net	2018-04-29	2018	4	29	Vietnam	VN		Lai Chau				22.27960	103.38803	WGS84		GPS		Do Van Tu		2020	Caridina lanceifrons Yu, 1936	Animalia	Arthropoda	Malacostraca	Decapoda	Atyidae	Caridina	lanceifrons		Species	Yu, 1936	accepted	ICZN	atyid shrimp
51	PhysicalObject	ZMB	ZMB	38a43090-8900-11eb-a3d5-0bc746ebd647	ZMB 31589	in collection	PreservedSpecimen	Do Van Tu	hand net	2018-04-30	2018	4	30	Vietnam	VN		Lai Chau				22.32786	103.35493	WGS84		GPS		Do Van Tu		2020	Caridina lanceifrons Yu, 1936	Animalia	Arthropoda	Malacostraca	Decapoda	Atyidae	Caridina	lanceifrons		Species	Yu, 1936	accepted	ICZN	atyid shrimp
52	PhysicalObject	ZMB	ZMB	38a43126-8900-11eb-a3d6-eb42d009b5f4	ZMB 31594	in collection	PreservedSpecimen	Do Van Tu	hand net	2018-03-18	2018	3	18	Vietnam	VN		Lang Son				21.47528	107.16556	WGS84		GPS		Do Van Tu		2020	Caridina lanceifrons Yu, 1936	Animalia	Arthropoda	Malacostraca	Decapoda	Atyidae	Caridina	lanceifrons		Species	Yu, 1936	accepted	ICZN	atyid shrimp
53	PhysicalObject	ZMB	ZMB	38a431bc-8900-11eb-a3d7-1782e335bbd0	ZMB 31597	in collection	PreservedSpecimen	Do Van Tu	hand net	2018-03-19	2018	3	19	Vietnam	VN		Quang Ninh	Tien Yen		Khe Cau	21.38944	107.27306	WGS84		GPS		Do Van Tu		2020	Caridina lanceifrons Yu, 1936	Animalia	Arthropoda	Malacostraca	Decapoda	Atyidae	Caridina	lanceifrons		Species	Yu, 1936	accepted	ICZN	atyid shrimp
54	PhysicalObject	ZMB	ZMB	38a43252-8900-11eb-a3d8-e76c462ec873	ZMB 31598	in collection	PreservedSpecimen	Do Van Tu	hand net	2018-03-16	2018	3	16	Vietnam	VN		Bac Kan	Cho Moi			21.89644	105.79489	WGS84		GPS		Do Van Tu		2020	Caridina lanceifrons Yu, 1936	Animalia	Arthropoda	Malacostraca	Decapoda	Atyidae	Caridina	lanceifrons		Species	Yu, 1936	accepted	ICZN	atyid shrimp
55	PhysicalObject	ZMB	ZMB	38a432e8-8900-11eb-a3d9-375ec2f1b9b0	ZMB 31609	in collection	PreservedSpecimen	Do Van Tu	hand net	2018-06-06	2018	6	6	Vietnam	VN		Thua Thien-Hue			Bach Ma National Park, Khe Phen Tren	16.21725	107.87695	WGS84		GPS		Do Van Tu		2020	Caridina lanceifrons Yu, 1936	Animalia	Arthropoda	Malacostraca	Decapoda	Atyidae	Caridina	lanceifrons		Species	Yu, 1936	accepted	ICZN	atyid shrimp
56	PhysicalObject	ZMB	ZMB	38a4337e-8900-11eb-a3da-7b57442293b2	ZMB 31611	in collection	PreservedSpecimen	Duwe	hand net	2018-06-11	2018	6	11	Vietnam	VN		Thua Thien-Hue			Bach Ma National Park, Khe Su	16.22428	107.882	WGS84		GPS		Do Van Tu		2020	Caridina lanceifrons Yu, 1936	Animalia	Arthropoda	Malacostraca	Decapoda	Atyidae	Caridina	lanceifrons		Species	Yu, 1936	accepted	ICZN	atyid shrimp
57	PhysicalObject	ZMB	ZMB	38a43414-8900-11eb-a3db-6f253b04daff	ZMB 31624	in collection	PreservedSpecimen	Karge	hand net	2009-07-16	2009	7	16	Vietnam	VN		Da Nang			Hai Van Pass (Southeast)	16.16935	108.12638	WGS84		GPS		Do Van Tu		2020	Caridina lanceifrons Yu, 1936	Animalia	Arthropoda	Malacostraca	Decapoda	Atyidae	Caridina	lanceifrons		Species	Yu, 1936	accepted	ICZN	atyid shrimp
58	PhysicalObject	ZMB	ZMB	38a434aa-8900-11eb-a3dc-bb1436ece2e7	ZMB 30306	in collection	PreservedSpecimen	Pham The Cuong	hand net	2017-05-10	2017	5	10	Vietnam	VN	Cu Lao Cham	Quang Nam	Hoi An		Stream running into reservoir, Cu Lao Cham Island	15.94303	108.52297	WGS84		GPS		Do Van Tu		2020	Caridina serrata Stimpson, 1860	Animalia	Arthropoda	Malacostraca	Decapoda	Atyidae	Caridina	serrata		Species	Stimpson, 1860	accepted	ICZN	atyid shrimp
59	PhysicalObject	ZMB	ZMB	38a43540-8900-11eb-a3dd-bb65be06f8b8	ZMB 29649	in collection	PreservedSpecimen	Do Van Tu	hand net	2012-11-13	2012	11	13	Vietnam	VN		Cao Bang	Hoa An	Hoa An		22.66519	106.17389	WGS84		GPS		Do Van Tu		2020	Neocaridina palmata palmata (Shen, 1948)	Animalia	Arthropoda	Malacostraca	Decapoda	Atyidae	Neocaridina	palmata	palmata	Subspecies	(Shen, 1948)	accepted	ICZN	atyid shrimp
60	PhysicalObject	ZMB	ZMB	38a435d6-8900-11eb-a3de-1b76c10c15de	ZMB 29653	in collection	PreservedSpecimen	Do Van Tu	hand net	2012-11-13	2012	11	13	Vietnam	VN		Cao Bang	Ha Quang	Truong Ha		22.947	106.04167	WGS84		GPS		Do Van Tu		2020	Neocaridina palmata palmata (Shen, 1948)	Animalia	Arthropoda	Malacostraca	Decapoda	Atyidae	Neocaridina	palmata	palmata	Subspecies	(Shen, 1948)	accepted	ICZN	atyid shrimp
61	PhysicalObject	ZMB	ZMB	38a4366c-8900-11eb-a3df-63728eb65068	ZMB 29685	in collection	PreservedSpecimen	Kühne	hand net					Vietnam	VN		Lang Son				21.54556	106.38611	WGS84		GPS		Do Van Tu		2020	Neocaridina palmata palmata (Shen, 1948)	Animalia	Arthropoda	Malacostraca	Decapoda	Atyidae	Neocaridina	palmata	palmata	Subspecies	(Shen, 1948)	accepted	ICZN	atyid shrimp
62	PhysicalObject	ZMB	ZMB	38a4377a-8900-11eb-a3e0-e75851c2ee42	ZMB 30251	in collection	PreservedSpecimen	Do Van Tu	hand net	2017-05-24	2017	5	24	Vietnam	VN		Cao Bang	Ha Quang	Truong Ha	Pac Ma stream behind Hai Hoa motel, Pac Bo	22.97331	106.05269	WGS84		GPS		Do Van Tu		2020	Neocaridina palmata palmata (Shen, 1948)	Animalia	Arthropoda	Malacostraca	Decapoda	Atyidae	Neocaridina	palmata	palmata	Subspecies	(Shen, 1948)	accepted	ICZN	atyid shrimp
63	PhysicalObject	ZMB	ZMB	38a43810-8900-11eb-a3e1-b3e08857f2f5	ZMB 30256	in collection	PreservedSpecimen	Do Van Tu	hand net	2017-05-24	2017	5	24	Vietnam	VN		Cao Bang	Ha Quang	Truong Ha	Pac Ma stream behind Hai Hoa motel, Pac Bo	22.97331	106.05269	WGS84		GPS		Do Van Tu		2020	Neocaridina palmata palmata (Shen, 1948)	Animalia	Arthropoda	Malacostraca	Decapoda	Atyidae	Neocaridina	palmata	palmata	Subspecies	(Shen, 1948)	accepted	ICZN	atyid shrimp
64	PhysicalObject	ZMB	ZMB	38a438a6-8900-11eb-a3e2-83e170e3d17e	ZMB 30272	in collection	PreservedSpecimen	Do Van Tu	hand net	2017-05-25	2017	5	25	Vietnam	VN		Cao Bang	Ha Quang	Lung Nam	Stream on the road to Thin Tang village	22.97611	106.06863	WGS84		GPS		Do Van Tu		2020	Neocaridina palmata palmata (Shen, 1948)	Animalia	Arthropoda	Malacostraca	Decapoda	Atyidae	Neocaridina	palmata	palmata	Subspecies	(Shen, 1948)	accepted	ICZN	atyid shrimp
65	PhysicalObject	ZMB	ZMB	38a4393c-8900-11eb-a3e3-ffa6727a0ad4	ZMB 30278	in collection	PreservedSpecimen	Do Van Tu	hand net	2017-08-31	2017	8	31	Vietnam	VN		Tuyen Quang	Lam Binh	Thuong Lam		22.49585	105.30359	WGS84		GPS		Do Van Tu		2020	Neocaridina palmata palmata (Shen, 1948)	Animalia	Arthropoda	Malacostraca	Decapoda	Atyidae	Neocaridina	palmata	palmata	Subspecies	(Shen, 1948)	accepted	ICZN	atyid shrimp
66	PhysicalObject	ZMB	ZMB	38a439d2-8900-11eb-a3e4-c3d158262042	ZMB 30281	in collection	PreservedSpecimen	Do Van Tu	hand net	2017-05-25	2017	5	25	Vietnam	VN		Cao Bang	Ha Quang	Lung Nam	Stream on the road to Thin Tang village	22.97611	106.06863	WGS84		GPS		Do Van Tu		2020	Neocaridina palmata palmata (Shen, 1948)	Animalia	Arthropoda	Malacostraca	Decapoda	Atyidae	Neocaridina	palmata	palmata	Subspecies	(Shen, 1948)	accepted	ICZN	atyid shrimp
67	PhysicalObject	ZMB	ZMB	38a43a68-8900-11eb-a3e5-6b8b13b68f49	ZMB 30289	in collection	PreservedSpecimen	Do Van Tu	hand net	2017-08-31	2017	8	31	Vietnam	VN		Tuyen Quang	Lam Binh	Thuong Lam		22.49585	105.30359	WGS84		GPS		Do Van Tu		2020	Neocaridina palmata palmata (Shen, 1948)	Animalia	Arthropoda	Malacostraca	Decapoda	Atyidae	Neocaridina	palmata	palmata	Subspecies	(Shen, 1948)	accepted	ICZN	atyid shrimp
68	PhysicalObject	ZMB	ZMB	38a43afe-8900-11eb-a3e6-131f66f7bcde	ZMB 30291	in collection	PreservedSpecimen	Do Van Tu	hand net	2017-05-26	2017	5	26	Vietnam	VN		Cao Bang	Trung Khanh		Ban Gioc waterfall	22.85298	106.72369	WGS84		GPS		Do Van Tu		2020	Neocaridina palmata palmata (Shen, 1948)	Animalia	Arthropoda	Malacostraca	Decapoda	Atyidae	Neocaridina	palmata	palmata	Subspecies	(Shen, 1948)	accepted	ICZN	atyid shrimp
69	PhysicalObject	ZMB	ZMB	38a43b94-8900-11eb-a3e7-7ba433e4cf36	ZMB 30300	in collection	PreservedSpecimen	Do Van Tu	hand net	2017-05-25	2017	5	25	Vietnam	VN		Cao Bang	Cao Bang		Bang Rriver, in Cao Bang city	22.66503	106.26267	WGS84		GPS		Do Van Tu		2020	Neocaridina palmata palmata (Shen, 1948)	Animalia	Arthropoda	Malacostraca	Decapoda	Atyidae	Neocaridina	palmata	palmata	Subspecies	(Shen, 1948)	accepted	ICZN	atyid shrimp
70	PhysicalObject	ZMB	ZMB	38a43c2a-8900-11eb-a3e8-e74b933efe47	ZMB 30302	in collection	PreservedSpecimen	Do Van Tu	hand net	2017-05-25	2017	5	25	Vietnam	VN		Cao Bang	Cao Bang		Bang Rriver, in Cao Bang city	22.66503	106.26267	WGS84		GPS		Do Van Tu		2020	Neocaridina palmata palmata (Shen, 1948)	Animalia	Arthropoda	Malacostraca	Decapoda	Atyidae	Neocaridina	palmata	palmata	Subspecies	(Shen, 1948)	accepted	ICZN	atyid shrimp
71	PhysicalObject	ZMB	ZMB	38a43cc0-8900-11eb-a3e9-73c5e763deb5	ZMB 30303	in collection	PreservedSpecimen	Do Van Tu	hand net	2017-05-26	2017	5	26	Vietnam	VN		Cao Bang	Trung Khanh	Dam Thuy	Stream running out of cave, Ban Gun-Khuoi Ky	22.84524	106.70173	WGS84		GPS		Do Van Tu		2020	Neocaridina palmata palmata (Shen, 1948)	Animalia	Arthropoda	Malacostraca	Decapoda	Atyidae	Neocaridina	palmata	palmata	Subspecies	(Shen, 1948)	accepted	ICZN	atyid shrimp
72	PhysicalObject	ZMB	ZMB	38a43d56-8900-11eb-a3ea-e3dcee031c46	ZMB 30305	in collection	PreservedSpecimen	Do Van Tu	hand net	2017-05-26	2017	5	26	Vietnam	VN		Cao Bang	Trung Khanh		Ban Gioc waterfall, Trung Khanh	22.85298	106.72369	WGS84		GPS		Do Van Tu		2020	Neocaridina palmata palmata (Shen, 1948)	Animalia	Arthropoda	Malacostraca	Decapoda	Atyidae	Neocaridina	palmata	palmata	Subspecies	(Shen, 1948)	accepted	ICZN	atyid shrimp
73	PhysicalObject	ZMB	ZMB	38a43dec-8900-11eb-a3eb-ab1202c01463	ZMB 30315	in collection	PreservedSpecimen	Do Van Tu	hand net	2017-05-25	2017	5	25	Vietnam	VN		Cao Bang	Ha Quang	Lung Nam	Stream near the road to Thin Tang village	22.97640	106.05789	WGS84		GPS		Do Van Tu		2020	Neocaridina palmata palmata (Shen, 1948)	Animalia	Arthropoda	Malacostraca	Decapoda	Atyidae	Neocaridina	palmata	palmata	Subspecies	(Shen, 1948)	accepted	ICZN	atyid shrimp
74	PhysicalObject	ZMB	ZMB	38a43e82-8900-11eb-a3ec-8330194c96eb	ZMB 30344	in collection	PreservedSpecimen	Do Van Tu	hand net	2019-06-04	2019	6	4	Vietnam	VN		Cao Bang	Quang Yen	Tu Do	Ban Moi village, 5 m from cave entrance	22.66360	106.39370	WGS84		GPS		Do Van Tu		2020	Neocaridina palmata palmata (Shen, 1948)	Animalia	Arthropoda	Malacostraca	Decapoda	Atyidae	Neocaridina	palmata	palmata	Subspecies	(Shen, 1948)	accepted	ICZN	atyid shrimp
75	PhysicalObject	ZMB	ZMB	38a43f18-8900-11eb-a3ed-6339822a9221	ZMB 30347	in collection	PreservedSpecimen	Do Van Tu	hand net	2019-06-03	2019	6	3	Vietnam	VN		Cao Bang	Phuc Hoa	Luong Thien	Lung Co, mouth of cave	22.57913	106.48076	WGS84		GPS		Do Van Tu		2020	Neocaridina palmata palmata (Shen, 1948)	Animalia	Arthropoda	Malacostraca	Decapoda	Atyidae	Neocaridina	palmata	palmata	Subspecies	(Shen, 1948)	accepted	ICZN	atyid shrimp
76	PhysicalObject	ZMB	ZMB	38a43fae-8900-11eb-a3ee-cf518cf94760	ZMB 30348	in collection	PreservedSpecimen	Do Van Tu	hand net	2019-06-05	2019	6	5	Vietnam	VN		Bac Kan	Ba Be	Cao Thuong		22.46747	105.63759	WGS84		GPS		Do Van Tu		2020	Neocaridina palmata palmata (Shen, 1948)	Animalia	Arthropoda	Malacostraca	Decapoda	Atyidae	Neocaridina	palmata	palmata	Subspecies	(Shen, 1948)	accepted	ICZN	atyid shrimp
77	PhysicalObject	ZMB	ZMB	38a44044-8900-11eb-a3ef-53f165b30139	ZMB 30349	in collection	PreservedSpecimen	Do Van Tu	hand net	2019-06-04	2019	6	4	Vietnam	VN		Cao Bang	Quang Yen	Tu Do	Ban Moi village, 5 m from cave entrance	22.66360	106.39370	WGS84		GPS		Do Van Tu		2020	Neocaridina palmata palmata (Shen, 1948)	Animalia	Arthropoda	Malacostraca	Decapoda	Atyidae	Neocaridina	palmata	palmata	Subspecies	(Shen, 1948)	accepted	ICZN	atyid shrimp
78	PhysicalObject	ZMB	ZMB	38a440da-8900-11eb-a3f0-fb8c5554ec10	ZMB 30352	in collection	PreservedSpecimen	Do Van Tu	hand net	2019-06-08	2019	6	8	Vietnam	VN		Lang Son	Huu Lung	Yen Thinh		21.62204	106.33551	WGS84		GPS		Do Van Tu		2020	Neocaridina palmata palmata (Shen, 1948)	Animalia	Arthropoda	Malacostraca	Decapoda	Atyidae	Neocaridina	palmata	palmata	Subspecies	(Shen, 1948)	accepted	ICZN	atyid shrimp
79	PhysicalObject	ZMB	ZMB	38a44170-8900-11eb-a3f1-0b2592c9d37a	ZMB 30359	in collection	PreservedSpecimen	Do Van Tu | Dang Van Dong | Le Hung Anh	hand net	2019-10-17	2019	10	17	Vietnam	VN		Ha Giang	Bac Me	Minh Ngoc	Stream in Lung Cang village (LC1)	22.71736	105.18694	WGS84		GPS		Do Van Tu		2020	Neocaridina palmata palmata (Shen, 1948)	Animalia	Arthropoda	Malacostraca	Decapoda	Atyidae	Neocaridina	palmata	palmata	Subspecies	(Shen, 1948)	accepted	ICZN	atyid shrimp
80	PhysicalObject	ZMB	ZMB	38a44206-8900-11eb-a3f2-075389219011	ZMB 30361	in collection	PreservedSpecimen	Do Van Tu | Dang Van Dong	hand net	2019-10-16	2019	10	16	Vietnam	VN		Ha Giang	Bac Me	Lac Nong	Bac Me, small stream (LN1)	22.73851	105.26039	WGS84		GPS		Do Van Tu		2020	Neocaridina palmata palmata (Shen, 1948)	Animalia	Arthropoda	Malacostraca	Decapoda	Atyidae	Neocaridina	palmata	palmata	Subspecies	(Shen, 1948)	accepted	ICZN	atyid shrimp
81	PhysicalObject	ZMB	ZMB	38a4429c-8900-11eb-a3f3-678bf79e8f8b	ZMB 30362	in collection	PreservedSpecimen	Do Van Tu | Dang Van Dong	hand net	2019-10-16	2019	10	16	Vietnam	VN		Ha Giang	Bac Me	Lac Nong	Very small stream (LN2)	22.74025	105.23611	WGS84		GPS		Do Van Tu		2020	Neocaridina palmata palmata (Shen, 1948)	Animalia	Arthropoda	Malacostraca	Decapoda	Atyidae	Neocaridina	palmata	palmata	Subspecies	(Shen, 1948)	accepted	ICZN	atyid shrimp
82	PhysicalObject	ZMB	ZMB	38a44332-8900-11eb-a3f4-23faa7b09d98	ZMB 30364	in collection	PreservedSpecimen	Do Van Tu | Dang Van Dong | Le Hung Anh	hand net	2019-10-18	2019	10	18	Vietnam	VN		Ha Giang	Bac Me	Lac Nong	Stream in Khen village	22.75570	105.24593	WGS84		GPS		Do Van Tu		2020	Neocaridina palmata palmata (Shen, 1948)	Animalia	Arthropoda	Malacostraca	Decapoda	Atyidae	Neocaridina	palmata	palmata	Subspecies	(Shen, 1948)	accepted	ICZN	atyid shrimp
83	PhysicalObject	ZMB	ZMB	38a443c8-8900-11eb-a3f5-8355ba88eed1	ZMB 30382	in collection	PreservedSpecimen	Dang Van Dong	hand net	2019-04-28	2019	4	28	Vietnam	VN		Cao Bang	Thach An	Kim Dong		22.56444	106.31917	WGS84		GPS		Do Van Tu		2020	Neocaridina palmata palmata (Shen, 1948)	Animalia	Arthropoda	Malacostraca	Decapoda	Atyidae	Neocaridina	palmata	palmata	Subspecies	(Shen, 1948)	accepted	ICZN	atyid shrimp
84	PhysicalObject	ZMB	ZMB	38a4445e-8900-11eb-a3f6-cb4b54ba770f	ZMB 30384	in collection	PreservedSpecimen	Dang Van Dong	hand net	2019-04-29	2019	4	29	Vietnam	VN		Cao Bang	Hoa An			22.69306	106.20361	WGS84		GPS		Do Van Tu		2020	Neocaridina palmata palmata (Shen, 1948)	Animalia	Arthropoda	Malacostraca	Decapoda	Atyidae	Neocaridina	palmata	palmata	Subspecies	(Shen, 1948)	accepted	ICZN	atyid shrimp
85	PhysicalObject	ZMB	ZMB	38a444f4-8900-11eb-a3f7-a72c60d74465	ZMB 30661	in collection	PreservedSpecimen	Do Van Tu	hand net	2012-11-20	2012	11	20	Vietnam	VN		Yen Bai	Van Chan			21.47856	104.73222	WGS84		GPS		Do Van Tu		2020	Neocaridina palmata palmata (Shen, 1948)	Animalia	Arthropoda	Malacostraca	Decapoda	Atyidae	Neocaridina	palmata	palmata	Subspecies	(Shen, 1948)	accepted	ICZN	atyid shrimp
86	PhysicalObject	ZMB	ZMB	38a4458a-8900-11eb-a3f8-bb94a06aa38b	ZMB 30728	in collection	PreservedSpecimen	Tran	hand net	2012-08-23	2012	8	23	Vietnam	VN		Bac Kan	Na Ri	Cu Le	Stream by the road	22.1275	106.14972	WGS84		GPS		Do Van Tu		2020	Neocaridina palmata palmata (Shen, 1948)	Animalia	Arthropoda	Malacostraca	Decapoda	Atyidae	Neocaridina	palmata	palmata	Subspecies	(Shen, 1948)	accepted	ICZN	atyid shrimp
87	PhysicalObject	ZMB	ZMB	38a44620-8900-11eb-a3f9-cf6342c24b71	ZMB 31566	in collection	PreservedSpecimen	Do Van Tu	hand net	2017-05-27	2017	5	27	Vietnam	VN		Cao Bang	Quang Yen	Hanh Phuc	Stream in Thom Dan	22.57448	106.44124	WGS84		GPS		Do Van Tu		2020	Neocaridina palmata palmata (Shen, 1948)	Animalia	Arthropoda	Malacostraca	Decapoda	Atyidae	Neocaridina	palmata	palmata	Subspecies	(Shen, 1948)	accepted	ICZN	atyid shrimp
88	PhysicalObject	ZMB	ZMB	38a446b6-8900-11eb-a3fa-bbb516c8b5d4	ZMB 31568	in collection	PreservedSpecimen	Do Van Tu	hand net	2017-05-27	2017	5	27	Vietnam	VN		Cao Bang	Phuc Hoa	My Hung	Stream from Nguom Khuoi Khua Cave at mouth of cave, Na Rieng	22.48633	106.55091	WGS84		GPS		Do Van Tu		2020	Neocaridina palmata palmata (Shen, 1948)	Animalia	Arthropoda	Malacostraca	Decapoda	Atyidae	Neocaridina	palmata	palmata	Subspecies	(Shen, 1948)	accepted	ICZN	atyid shrimp
89	PhysicalObject	ZMB	ZMB	38a4474c-8900-11eb-a3fb-b709fb2cefe3	ZMB 31572	in collection	PreservedSpecimen	Do Van Tu	hand net	2017-05-27	2017	5	27	Vietnam	VN		Cao Bang	Quang Yen	Hanh Phuc	Stream in Hanh Phuc, Quang Uyen	22.60187	106.43682	WGS84		GPS		Do Van Tu		2020	Neocaridina palmata palmata (Shen, 1948)	Animalia	Arthropoda	Malacostraca	Decapoda	Atyidae	Neocaridina	palmata	palmata	Subspecies	(Shen, 1948)	accepted	ICZN	atyid shrimp
90	PhysicalObject	ZMB	ZMB	38a447e2-8900-11eb-a3fc-2b85402122b6	ZMB 31579	in collection	PreservedSpecimen	Do Van Tu	hand net	2018-03-11	2018	3	11	Vietnam	VN		Lang Son				21.98199	106.67420	WGS84		GPS		Do Van Tu		2020	Neocaridina palmata palmata (Shen, 1948)	Animalia	Arthropoda	Malacostraca	Decapoda	Atyidae	Neocaridina	palmata	palmata	Subspecies	(Shen, 1948)	accepted	ICZN	atyid shrimp
91	PhysicalObject	ZMB	ZMB	38a44878-8900-11eb-a3fd-43b7e32f8b23	ZMB 31590	in collection	PreservedSpecimen	Do Van Tu	hand net	2018-07-28	2018	7	28	Vietnam	VN		Cao Bang	Ha Lang	Duc Quang	Coong village	22.71833	106.65583	WGS84		GPS		Do Van Tu		2020	Neocaridina palmata palmata (Shen, 1948)	Animalia	Arthropoda	Malacostraca	Decapoda	Atyidae	Neocaridina	palmata	palmata	Subspecies	(Shen, 1948)	accepted	ICZN	atyid shrimp
92	PhysicalObject	ZMB	ZMB	38a4490e-8900-11eb-a3fe-579b8c1c2d04	ZMB 31591	in collection	PreservedSpecimen	Do Van Tu	hand net	2018-03-11	2018	3	11	Vietnam	VN		Lang Son				21.99478	106.65314	WGS84		GPS		Do Van Tu		2020	Neocaridina palmata palmata (Shen, 1948)	Animalia	Arthropoda	Malacostraca	Decapoda	Atyidae	Neocaridina	palmata	palmata	Subspecies	(Shen, 1948)	accepted	ICZN	atyid shrimp
93	PhysicalObject	ZMB	ZMB	38a449a4-8900-11eb-a3ff-675e6614f1a9	ZMB 31593	in collection	PreservedSpecimen	Do Van Tu	hand net	2018-07-31	2018	7	31	Vietnam	VN		Cao Bang	Ha Lang	Kim Loan	Tung Kit village	22.73806	106.60222	WGS84		GPS		Do Van Tu		2020	Neocaridina palmata palmata (Shen, 1948)	Animalia	Arthropoda	Malacostraca	Decapoda	Atyidae	Neocaridina	palmata	palmata	Subspecies	(Shen, 1948)	accepted	ICZN	atyid shrimp
94	PhysicalObject	ZMB	ZMB	38a44a3a-8900-11eb-a400-7700fdb7244e	ZMB 31596	in collection	PreservedSpecimen	Do Van Tu	hand net	2018-06-27	2018	6	27	Vietnam	VN		Cao Bang	Quang Yen	Phuc Sen		22.681	106.41139	WGS84		GPS		Do Van Tu		2020	Neocaridina palmata palmata (Shen, 1948)	Animalia	Arthropoda	Malacostraca	Decapoda	Atyidae	Neocaridina	palmata	palmata	Subspecies	(Shen, 1948)	accepted	ICZN	atyid shrimp
95	PhysicalObject	ZMB	ZMB	38a44ad0-8900-11eb-a401-dfb131c537d2	ZMB 31599	in collection	PreservedSpecimen	Do Van Tu	hand net	2018-03-17	2018	3	17	Vietnam	VN		Bac Kan	Ngan Son		Stream behind Ban Dam lake, Ban Chang	22.45528	106.02925	WGS84		GPS		Do Van Tu		2020	Neocaridina palmata palmata (Shen, 1948)	Animalia	Arthropoda	Malacostraca	Decapoda	Atyidae	Neocaridina	palmata	palmata	Subspecies	(Shen, 1948)	accepted	ICZN	atyid shrimp
96	PhysicalObject	ZMB	ZMB	38a44b66-8900-11eb-a402-b7672f52af74	ZMB 31607	in collection	PreservedSpecimen	Do Van Tu	hand net	2018-03-11	2018	3	11	Vietnam	VN		Lang Son				21.98199	106.67420	WGS84		GPS		Do Van Tu		2020	Neocaridina palmata palmata (Shen, 1948)	Animalia	Arthropoda	Malacostraca	Decapoda	Atyidae	Neocaridina	palmata	palmata	Subspecies	(Shen, 1948)	accepted	ICZN	atyid shrimp
97	PhysicalObject	ZMB	ZMB	38a44bfc-8900-11eb-a403-f7f303a4dea5	ZMB 30312	in collection	PreservedSpecimen	Do Van Tu	hand net	2017-05-25	2017	5	25	Vietnam	VN		Cao Bang	Ha Quang	Lung Nam	Stream near the road to Thin Tang village	22.97640	106.05789	WGS84		GPS		Do Van Tu		2020	Neocaridina palmata palmata (Shen, 1948)	Animalia	Arthropoda	Malacostraca	Decapoda	Atyidae	Neocaridina	palmata	palmata	Subspecies	(Shen, 1948)	accepted	ICZN	atyid shrimp
98	PhysicalObject	ZMB	ZMB	38a44c92-8900-11eb-a404-0bee1729ae24	ZMB 32285	in collection	PreservedSpecimen	Do Van Tu	hand net	2020-05-31	2020	5	31	Vietnam	VN		Ha Nam	Kim Bang			20.57350	105.83371	WGS84		GPS		Do Van Tu		2020	Caridina lanceifrons Yu, 1936	Animalia	Arthropoda	Malacostraca	Decapoda	Atyidae	Caridina	lanceifrons		Species	Yu, 1936	accepted	ICZN	atyid shrimp
99	PhysicalObject	ZMB	ZMB	38a44d28-8900-11eb-a405-1738b0edc379	ZMB 33800	in collection	PreservedSpecimen	Do Van Tu	hand net	2020-05-31	2020	5	31	Vietnam	VN		Nam Dinh	Nghia Hung			20.19045	106.18031	WGS84		GPS		Do Van Tu		2020	Caridina lanceifrons Yu, 1936	Animalia	Arthropoda	Malacostraca	Decapoda	Atyidae	Caridina	lanceifrons		Species	Yu, 1936	accepted	ICZN	atyid shrimp
100	PhysicalObject	ZMB	ZMB	38a44dbe-8900-11eb-a406-c7c061b2ba5c	ZMB 33829	in collection	PreservedSpecimen	Do Van Tu	hand net	2020-10-13	2020	10	13	Vietnam	VN		Ha Giang	Quan Ba			23.08654	104.96605	WGS84		GPS	827 m	Do Van Tu		2020	Neocaridina palmata palmata (Shen, 1948)	Animalia	Arthropoda	Malacostraca	Decapoda	Atyidae	Neocaridina	palmata	palmata	Subspecies	(Shen, 1948)	accepted	ICZN	atyid shrimp
101	PhysicalObject	ZMB	ZMB	38a44e54-8900-11eb-a407-6b4cd9639860	ZMB 33811	in collection	PreservedSpecimen	Do Van Tu	hand net	2020-10-12	2020	10	12	Vietnam	VN		Ha Giang	Bac Quang			22.51194	104.84938	WGS84		GPS	342 m	Do Van Tu		2020	Caridina lanceifrons Yu, 1936	Animalia	Arthropoda	Malacostraca	Decapoda	Atyidae	Caridina	lanceifrons		Species	Yu, 1936	accepted	ICZN	atyid shrimp
102	PhysicalObject	ZMB	ZMB	38a44eea-8900-11eb-a408-579be3ecd02b	ZMB 33812	in collection	PreservedSpecimen	Do Van Tu	hand net	2020-10-12	2020	10	12	Vietnam	VN		Ha Giang	Bac Quang			22.50507	104.85352	WGS84		GPS	262 m	Do Van Tu		2020	Caridina lanceifrons Yu, 1936	Animalia	Arthropoda	Malacostraca	Decapoda	Atyidae	Caridina	lanceifrons		Species	Yu, 1936	accepted	ICZN	atyid shrimp
103	PhysicalObject	ZMB	ZMB	38a44f80-8900-11eb-a409-3724f99978e5	ZMB 33779	in collection	PreservedSpecimen	Do Van Tu	hand net	2020-05-21	2020	5	21	Vietnam	VN		Cao Bang	Nguyen Binh			22.5925	105.85472	WGS84		GPS		Do Van Tu		2020	Neocaridina palmata palmata (Shen, 1948)	Animalia	Arthropoda	Malacostraca	Decapoda	Atyidae	Neocaridina	palmata	palmata	Subspecies	(Shen, 1948)	accepted	ICZN	atyid shrimp
104	PhysicalObject	ZMB	ZMB	38a45016-8900-11eb-a40a-33e4496dbbd1	ZMB 33830	in collection	PreservedSpecimen	Do Van Tu	hand net	2020-05-22	2020	5	22	Vietnam	VN		Cao Bang	Nguyen Binh			22.65306	105.92278	WGS84		GPS		Do Van Tu		2020	Neocaridina palmata palmata (Shen, 1948)	Animalia	Arthropoda	Malacostraca	Decapoda	Atyidae	Neocaridina	palmata	palmata	Subspecies	(Shen, 1948)	accepted	ICZN	atyid shrimp
105	PhysicalObject	ZMB	ZMB	38a450a2-8900-11eb-a40b-3bca15c65f13	ZMB 33780	in collection	PreservedSpecimen	Do Van Tu | Dang Van Dong | Nguyen Tong Cuong	hand net	2020-07-24	2020	7	24	Vietnam	VN		Bac Kan	Cho Don	Xuan Lac		22.29314	105.51742	WGS84		GPS	760 m	Do Van Tu		2020	Neocaridina palmata palmata (Shen, 1948)	Animalia	Arthropoda	Malacostraca	Decapoda	Atyidae	Neocaridina	palmata	palmata	Subspecies	(Shen, 1948)	accepted	ICZN	atyid shrimp
106	PhysicalObject	ZMB	ZMB	38a45138-8900-11eb-a40c-83998b21c699	ZMB 33781	in collection	PreservedSpecimen	Do Van Tu | Dang Van Dong | Nguyen Tong Cuong	hand net	2020-07-24	2020	7	24	Vietnam	VN		Bac Kan	Cho Don			22.29406	105.51778	WGS84		GPS	760 m	Do Van Tu		2020	Neocaridina palmata palmata (Shen, 1948)	Animalia	Arthropoda	Malacostraca	Decapoda	Atyidae	Neocaridina	palmata	palmata	Subspecies	(Shen, 1948)	accepted	ICZN	atyid shrimp
107	PhysicalObject	ZMB	ZMB	38a451ce-8900-11eb-a40d-db0ca4e0f70b	ZMB 33782	in collection	PreservedSpecimen	Do Van Tu | Dang Van Dong | Nguyen Tong Cuong	hand net	2020-07-25	2020	7	25	Vietnam	VN		Bac Kan	Cho Don			22.23546	105.51070	WGS84		GPS	342 m	Do Van Tu		2020	Neocaridina palmata palmata (Shen, 1948)	Animalia	Arthropoda	Malacostraca	Decapoda	Atyidae	Neocaridina	palmata	palmata	Subspecies	(Shen, 1948)	accepted	ICZN	atyid shrimp
108	PhysicalObject	ZMB	ZMB	38a45264-8900-11eb-a40e-87a1366f986d	ZMB 33783	in collection	PreservedSpecimen	Do Van Tu | Dang Van Dong | Nguyen Tong Cuong	hand net	2020-07-25	2020	7	25	Vietnam	VN		Bac Kan	Cho Don			22.25667	105.48694	WGS84		GPS		Do Van Tu		2020	Neocaridina palmata palmata (Shen, 1948)	Animalia	Arthropoda	Malacostraca	Decapoda	Atyidae	Neocaridina	palmata	palmata	Subspecies	(Shen, 1948)	accepted	ICZN	atyid shrimp
109	PhysicalObject	ZMB	ZMB	38a452fa-8900-11eb-a40f-7700a278fc4c	ZMB 33784	in collection	PreservedSpecimen	Do Van Tu | Dang Van Dong | Nguyen Tong Cuong	hand net	2020-07-26	2020	7	26	Vietnam	VN		Bac Kan	Cho Don			22.21619	105.49067	WGS84		GPS	277 m	Do Van Tu		2020	Neocaridina palmata palmata (Shen, 1948)	Animalia	Arthropoda	Malacostraca	Decapoda	Atyidae	Neocaridina	palmata	palmata	Subspecies	(Shen, 1948)	accepted	ICZN	atyid shrimp
110	PhysicalObject	ZMB	ZMB	38a45390-8900-11eb-a410-9f5e33e1773b	ZMB 33795	in collection	PreservedSpecimen	Do Van Tu | Dang Van Dong | Nguyen Tong Cuong	hand net	2020-07-26	2020	7	26	Vietnam	VN		Bac Kan	Cho Don			22.21619	105.49067	WGS84		GPS	277 m	Do Van Tu		2020	Caridina lanceifrons Yu, 1936	Animalia	Arthropoda	Malacostraca	Decapoda	Atyidae	Caridina	lanceifrons		Species	Yu, 1936	accepted	ICZN	atyid shrimp
111	PhysicalObject	ZMB	ZMB	38a45426-8900-11eb-a411-579b0391cda5	ZMB 33785	in collection	PreservedSpecimen	Do Van Tu | Dang Van Dong | Nguyen Tong Cuong	hand net	2020-07-27	2020	7	27	Vietnam	VN		Bac Kan	Cho Don			22.34364	105.55027	WGS84		GPS	307 m	Do Van Tu		2020	Neocaridina palmata palmata (Shen, 1948)	Animalia	Arthropoda	Malacostraca	Decapoda	Atyidae	Neocaridina	palmata	palmata	Subspecies	(Shen, 1948)	accepted	ICZN	atyid shrimp
112	PhysicalObject	ZMB	ZMB	38a456b0-8900-11eb-a412-bf36329e5d62	ZMB 33786	in collection	PreservedSpecimen	Do Van Tu | Dang Van Dong | Nguyen Tong Cuong	hand net	2020-07-28	2020	7	28	Vietnam	VN		Bac Kan	Cho Don			22.32851	105.52499	WGS84		GPS	380 m	Do Van Tu		2020	Neocaridina palmata palmata (Shen, 1948)	Animalia	Arthropoda	Malacostraca	Decapoda	Atyidae	Neocaridina	palmata	palmata	Subspecies	(Shen, 1948)	accepted	ICZN	atyid shrimp
113	PhysicalObject	ZMB	ZMB	38a45778-8900-11eb-a413-97fa43bebee5	ZMB 33794	in collection	PreservedSpecimen	Do Van Tu | Dang Van Dong | Nguyen Tong Cuong	hand net	2020-07-29	2020	7	29	Vietnam	VN		Bac Kan	Cho Don			22.29353	105.55729	WGS84		GPS	300 m	Do Van Tu		2020	Caridina lanceifrons Yu, 1936	Animalia	Arthropoda	Malacostraca	Decapoda	Atyidae	Caridina	lanceifrons		Species	Yu, 1936	accepted	ICZN	atyid shrimp
114	PhysicalObject	ZMB	ZMB	38a4580e-8900-11eb-a414-cb1e12b21676	ZMB 33787	in collection	PreservedSpecimen	Do Van Tu | Dang Van Dong | Nguyen Tong Cuong	hand net	2020-07-29	2020	7	29	Vietnam	VN		Bac Kan	Cho Don			22.29353	105.55729	WGS84		GPS	300 m	Do Van Tu		2020	Neocaridina palmata palmata (Shen, 1948)	Animalia	Arthropoda	Malacostraca	Decapoda	Atyidae	Neocaridina	palmata	palmata	Subspecies	(Shen, 1948)	accepted	ICZN	atyid shrimp
115	PhysicalObject	ZMB	ZMB	38a4589a-8900-11eb-a415-eb58068835d6	ZMB 33778	in collection	PreservedSpecimen	Do Van Tu | Dang Van Dong | Nguyen Tong Cuong	hand net	2020-10-06	2020	10	6	Vietnam	VN		Cao Bang	Nguyen Binh			22.5925	105.85472	WGS84		GPS		Do Van Tu		2020	Neocaridina palmata palmata (Shen, 1948)	Animalia	Arthropoda	Malacostraca	Decapoda	Atyidae	Neocaridina	palmata	palmata	Subspecies	(Shen, 1948)	accepted	ICZN	atyid shrimp
116	PhysicalObject	ZMB	ZMB	38a4593a-8900-11eb-a416-6ff4449c4423	ZMB 33796	in collection	PreservedSpecimen	Nguyen Dinh Tao	hand net	2021-01-13	2021	1	13	Vietnam	VN		Dien Bien			Muong Cha	21.90375	103.27797	WGS84		GPS		Do Van Tu		2020	Caridina lanceifrons Yu, 1936	Animalia	Arthropoda	Malacostraca	Decapoda	Atyidae	Caridina	lanceifrons		Species	Yu, 1936	accepted	ICZN	atyid shrimp
117	PhysicalObject	HUS	HUS	38a459d0-8900-11eb-a417-1726f18fa725		in collection	PreservedSpecimen	Do Van Tu	hand net	2020-07-00	2020	7		Vietnam	VN		Ha Noi	Phu Xuyen			20.78683	105.92394	WGS84		GPS		Do Van Tu		2020	Caridina lanceifrons Yu, 1936	Animalia	Arthropoda	Malacostraca	Decapoda	Atyidae	Caridina	lanceifrons		Species	Yu, 1936	accepted	ICZN	atyid shrimp
118	PhysicalObject	ZMB	ZMB	38a45a66-8900-11eb-a418-7f023806601a	ZMB 33814	in collection	PreservedSpecimen	Do Van Tu	hand net	2020-07-00	2020	7		Vietnam	VN		Hung Yen	Khoai Chau			20.84383	105.92075	WGS84		GPS		Do Van Tu		2020	Caridina lanceifrons Yu, 1936	Animalia	Arthropoda	Malacostraca	Decapoda	Atyidae	Caridina	lanceifrons		Species	Yu, 1936	accepted	ICZN	atyid shrimp
119	PhysicalObject	ZMB	ZMB	38a45af2-8900-11eb-a419-874620b39333	ZMB 33816	in collection	PreservedSpecimen	Do Van Tu	hand net	2020-07-00	2020	7		Vietnam	VN		Ha Noi	Son Tay			21.15839	105.48942	WGS84		GPS		Do Van Tu		2020	Caridina lanceifrons Yu, 1936	Animalia	Arthropoda	Malacostraca	Decapoda	Atyidae	Caridina	lanceifrons		Species	Yu, 1936	accepted	ICZN	atyid shrimp
120	PhysicalObject	HUS	HUS	38a45be2-8900-11eb-a41a-af0211b8ea4d		in collection	PreservedSpecimen	Do Van Tu	hand net	2020-07-00	2020	7		Vietnam	VN		Yen Bai	Van Yen			21.88031	104.67986	WGS84		GPS		Do Van Tu		2020	Caridina lanceifrons Yu, 1936	Animalia	Arthropoda	Malacostraca	Decapoda	Atyidae	Caridina	lanceifrons		Species	Yu, 1936	accepted	ICZN	atyid shrimp
121	PhysicalObject	ZMB	ZMB	38a45c78-8900-11eb-a41b-23f9cfc572db	ZMB 33818	in collection	PreservedSpecimen	Do Van Tu	hand net	2020-07-16	2020	7	16	Vietnam	VN		Lao Cai	Bao Thang			22.45364	104.02578	WGS84		GPS		Do Van Tu		2020	Caridina lanceifrons Yu, 1936	Animalia	Arthropoda	Malacostraca	Decapoda	Atyidae	Caridina	lanceifrons		Species	Yu, 1936	accepted	ICZN	atyid shrimp
122	PhysicalObject	ZMB	ZMB	38a45d0e-8900-11eb-a41c-3f14fa49812d	ZMB 33819	in collection	PreservedSpecimen	Do Van Tu	hand net	2020-07-00	2020	7		Vietnam	VN		Lao Cai				22.48606	103.97786	WGS84		GPS		Do Van Tu		2020	Caridina lanceifrons Yu, 1936	Animalia	Arthropoda	Malacostraca	Decapoda	Atyidae	Caridina	lanceifrons		Species	Yu, 1936	accepted	ICZN	atyid shrimp
123	PhysicalObject	ZMB	ZMB	38a45da4-8900-11eb-a41d-a3c0a1a7222c	ZMB 33821	in collection	PreservedSpecimen	Do Van Tu	hand net	2020-07-17	2020	7	17	Vietnam	VN		Yen Bai	Van Yen			21.87769	104.67942	WGS84		GPS		Do Van Tu		2020	Caridina lanceifrons Yu, 1936	Animalia	Arthropoda	Malacostraca	Decapoda	Atyidae	Caridina	lanceifrons		Species	Yu, 1936	accepted	ICZN	atyid shrimp
124	PhysicalObject	HUS	HUS	38a45eb2-8900-11eb-a41e-c786f08f4036		in collection	PreservedSpecimen	Do Van Tu	hand net	2020-07-15	2020	7	15	Vietnam	VN		Lao Cai				22.48533	103.97714	WGS84		GPS		Do Van Tu		2020	Caridina lanceifrons Yu, 1936	Animalia	Arthropoda	Malacostraca	Decapoda	Atyidae	Caridina	lanceifrons		Species	Yu, 1936	accepted	ICZN	atyid shrimp
125	PhysicalObject	ZMB	ZMB	38a45f98-8900-11eb-a41f-2bddae81aa2b	ZMB 33823	in collection	PreservedSpecimen	Do Van Tu	hand net	2020-07-19	2020	7	19	Vietnam	VN		Vinh Phuc	Vinh Tuong			21.25083	105.44683	WGS84		GPS		Do Van Tu		2020	Caridina lanceifrons Yu, 1936	Animalia	Arthropoda	Malacostraca	Decapoda	Atyidae	Caridina	lanceifrons		Species	Yu, 1936	accepted	ICZN	atyid shrimp
126	PhysicalObject	HUS	HUS	38a4602e-8900-11eb-a420-f794ef381c04		in collection	PreservedSpecimen	Do Van Tu	hand net	2020-07-16	2020	7	16	Vietnam	VN		Yen Bai	Van Yen			22.00508	104.54206	WGS84		GPS		Do Van Tu		2020	Caridina lanceifrons Yu, 1936	Animalia	Arthropoda	Malacostraca	Decapoda	Atyidae	Caridina	lanceifrons		Species	Yu, 1936	accepted	ICZN	atyid shrimp
127	PhysicalObject	ZMB	ZMB	38a460c4-8900-11eb-a421-5f2e05f094cf	ZMB 33825	in collection	PreservedSpecimen	Do Van Tu	hand net	2020-07-00	2020	7		Vietnam	VN		Ha Noi	Dan Phuong			21.10503	105.73303	WGS84		GPS		Do Van Tu		2020	Caridina lanceifrons Yu, 1936	Animalia	Arthropoda	Malacostraca	Decapoda	Atyidae	Caridina	lanceifrons		Species	Yu, 1936	accepted	ICZN	atyid shrimp
128	PhysicalObject	ZMB	ZMB	38a4615a-8900-11eb-a422-675a6aa80208	ZMB 33826	in collection	PreservedSpecimen	Do Van Tu	hand net	2020-07-00	2020	7		Vietnam	VN		Yen Bai	Van Yen		Au Lau	21.70664	104.86636	WGS84		GPS		Do Van Tu		2020	Caridina lanceifrons Yu, 1936	Animalia	Arthropoda	Malacostraca	Decapoda	Atyidae	Caridina	lanceifrons		Species	Yu, 1936	accepted	ICZN	atyid shrimp
129	PhysicalObject	ZRC	ZRC	38a461f0-8900-11eb-a423-ab72d89acce5		in collection	PreservedSpecimen	Y. Cai | N.K. Ng		1998-11-25	1998	11	25	China	CN		Hainan				19.96817	110.38217	WGS84	Cai, Y. (2014) Atyid shrimps of Hainan island, southern China, with the description of a new species of Caridina (Crustacea, Decapopda, Atyidae). In Yeo, D., Cumberlidge, N. & Klaus, S. (Eds.), Advances in Freshwater Decapod Systematics and Biology. Crustaceana Monograph, 19, (pp. 207–231). Brill, Leiden. https://doi.org/10.1163/9789004207615.			Y. Cai | N.K. Ng	Cai, Y. Atyid shrimps of Hainan island, southern China, with the description of a new species of Caridina (Crustacea, Decapopda, Atyidae). In Yeo, D., Cumberlidge, N. & Klaus, S. (Eds.), Advances in Freshwater Decapod Systematics and Biology. Crustaceana Monograph, 19, (pp. 207–231). Brill, Leiden. https://doi.org/10.1163/9789004207615.		Caridina lanceifrons Yu, 1936	Animalia	Arthropoda	Malacostraca	Decapoda	Atyidae	Caridina	lanceifrons		Species	Yu, 1936	accepted	ICZN	atyid shrimp
130	PhysicalObject	ZRC	ZRC	38a46286-8900-11eb-a424-1b55c69c7378		in collection	PreservedSpecimen	Y. Cai | N.K. Ng		1998-11-25	1998	11	25	China	CN		Hainan				19.96817	110.38217	WGS84	Cai, Y. (2014) Atyid shrimps of Hainan island, southern China, with the description of a new species of Caridina (Crustacea, Decapopda, Atyidae). In Yeo, D., Cumberlidge, N. & Klaus, S. (Eds.), Advances in Freshwater Decapod Systematics and Biology. Crustaceana Monograph, 19, (pp. 207–231). Brill, Leiden. https://doi.org/10.1163/9789004207615.			Y. Cai | N.K. Ng	Cai, Y. Atyid shrimps of Hainan island, southern China, with the description of a new species of Caridina (Crustacea, Decapopda, Atyidae). In Yeo, D., Cumberlidge, N. & Klaus, S. (Eds.), Advances in Freshwater Decapod Systematics and Biology. Crustaceana Monograph, 19, (pp. 207–231). Brill, Leiden. https://doi.org/10.1163/9789004207615.		Caridina lanceifrons Yu, 1936	Animalia	Arthropoda	Malacostraca	Decapoda	Atyidae	Caridina	lanceifrons		Species	Yu, 1936	accepted	ICZN	atyid shrimp
131	PhysicalObject	ZRC	ZRC	38a4631c-8900-11eb-a425-4b16d3c37923		in collection	PreservedSpecimen	Y. Cai | N.K. Ng		1998-11-25	1998	11	25	China	CN		Hainan				19.93017	110.519	WGS84	Cai, Y. (2014) Atyid shrimps of Hainan island, southern China, with the description of a new species of Caridina (Crustacea, Decapopda, Atyidae). In Yeo, D., Cumberlidge, N. & Klaus, S. (Eds.), Advances in Freshwater Decapod Systematics and Biology. Crustaceana Monograph, 19, (pp. 207–231). Brill, Leiden. https://doi.org/10.1163/9789004207615.			Y. Cai | N.K. Ng	Cai, Y. Atyid shrimps of Hainan island, southern China, with the description of a new species of Caridina (Crustacea, Decapopda, Atyidae). In Yeo, D., Cumberlidge, N. & Klaus, S. (Eds.), Advances in Freshwater Decapod Systematics and Biology. Crustaceana Monograph, 19, (pp. 207–231). Brill, Leiden. https://doi.org/10.1163/9789004207615.		Caridina lanceifrons Yu, 1936	Animalia	Arthropoda	Malacostraca	Decapoda	Atyidae	Caridina	lanceifrons		Species	Yu, 1936	accepted	ICZN	atyid shrimp
132	PhysicalObject	ZRC	ZRC	38a463b2-8900-11eb-a426-e3aca09d4e81		in collection	PreservedSpecimen	Y. Cai | N.K. Ng		1998-11-25	1998	11	25	China	CN		Hainan				19.90698	110.55743	WGS84	Cai, Y. (2014) Atyid shrimps of Hainan island, southern China, with the description of a new species of Caridina (Crustacea, Decapopda, Atyidae). In Yeo, D., Cumberlidge, N. & Klaus, S. (Eds.), Advances in Freshwater Decapod Systematics and Biology. Crustaceana Monograph, 19, (pp. 207–231). Brill, Leiden. https://doi.org/10.1163/9789004207615.			Y. Cai | N.K. Ng	Cai, Y. Atyid shrimps of Hainan island, southern China, with the description of a new species of Caridina (Crustacea, Decapopda, Atyidae). In Yeo, D., Cumberlidge, N. & Klaus, S. (Eds.), Advances in Freshwater Decapod Systematics and Biology. Crustaceana Monograph, 19, (pp. 207–231). Brill, Leiden. https://doi.org/10.1163/9789004207615.		Caridina lanceifrons Yu, 1936	Animalia	Arthropoda	Malacostraca	Decapoda	Atyidae	Caridina	lanceifrons		Species	Yu, 1936	accepted	ICZN	atyid shrimp
133	PhysicalObject	ZRC	ZRC	38a46448-8900-11eb-a427-af32643873f7		in collection	PreservedSpecimen	Y. Cai | N.K. Ng		1998-11-26	1998	11	26	China	CN		Hainan				19.7185	110.046	WGS84	Cai, Y. (2014) Atyid shrimps of Hainan island, southern China, with the description of a new species of Caridina (Crustacea, Decapopda, Atyidae). In Yeo, D., Cumberlidge, N. & Klaus, S. (Eds.), Advances in Freshwater Decapod Systematics and Biology. Crustaceana Monograph, 19, (pp. 207–231). Brill, Leiden. https://doi.org/10.1163/9789004207615.			Y. Cai | N.K. Ng	Cai, Y. Atyid shrimps of Hainan island, southern China, with the description of a new species of Caridina (Crustacea, Decapopda, Atyidae). In Yeo, D., Cumberlidge, N. & Klaus, S. (Eds.), Advances in Freshwater Decapod Systematics and Biology. Crustaceana Monograph, 19, (pp. 207–231). Brill, Leiden. https://doi.org/10.1163/9789004207615.		Caridina lanceifrons Yu, 1936	Animalia	Arthropoda	Malacostraca	Decapoda	Atyidae	Caridina	lanceifrons		Species	Yu, 1936	accepted	ICZN	atyid shrimp
134	PhysicalObject	ZRC	ZRC	38a464de-8900-11eb-a428-2f8238dc945c		in collection	PreservedSpecimen	Y. Cai | N.K. Ng		1998-11-26	1998	11	26	China	CN		Hainan				19.721	110.0515	WGS84	Cai, Y. (2014) Atyid shrimps of Hainan island, southern China, with the description of a new species of Caridina (Crustacea, Decapopda, Atyidae). In Yeo, D., Cumberlidge, N. & Klaus, S. (Eds.), Advances in Freshwater Decapod Systematics and Biology. Crustaceana Monograph, 19, (pp. 207–231). Brill, Leiden. https://doi.org/10.1163/9789004207615.			Y. Cai | N.K. Ng	Cai, Y. Atyid shrimps of Hainan island, southern China, with the description of a new species of Caridina (Crustacea, Decapopda, Atyidae). In Yeo, D., Cumberlidge, N. & Klaus, S. (Eds.), Advances in Freshwater Decapod Systematics and Biology. Crustaceana Monograph, 19, (pp. 207–231). Brill, Leiden. https://doi.org/10.1163/9789004207615.		Caridina lanceifrons Yu, 1936	Animalia	Arthropoda	Malacostraca	Decapoda	Atyidae	Caridina	lanceifrons		Species	Yu, 1936	accepted	ICZN	atyid shrimp
135	PhysicalObject	ZRC	ZRC	38a46574-8900-11eb-a429-d734f7286d30		in collection	PreservedSpecimen	Y. Cai | N.K. Ng		1998-11-26	1998	11	26	China	CN		Hainan				19.73383	110.191	WGS84	Cai, Y. (2014) Atyid shrimps of Hainan island, southern China, with the description of a new species of Caridina (Crustacea, Decapopda, Atyidae). In Yeo, D., Cumberlidge, N. & Klaus, S. (Eds.), Advances in Freshwater Decapod Systematics and Biology. Crustaceana Monograph, 19, (pp. 207–231). Brill, Leiden. https://doi.org/10.1163/9789004207615.			Y. Cai | N.K. Ng	Cai, Y. Atyid shrimps of Hainan island, southern China, with the description of a new species of Caridina (Crustacea, Decapopda, Atyidae). In Yeo, D., Cumberlidge, N. & Klaus, S. (Eds.), Advances in Freshwater Decapod Systematics and Biology. Crustaceana Monograph, 19, (pp. 207–231). Brill, Leiden. https://doi.org/10.1163/9789004207615.		Caridina lanceifrons Yu, 1936	Animalia	Arthropoda	Malacostraca	Decapoda	Atyidae	Caridina	lanceifrons		Species	Yu, 1936	accepted	ICZN	atyid shrimp
136	PhysicalObject	ZRC	ZRC	38a4660a-8900-11eb-a42a-a7e442134e1c		in collection	PreservedSpecimen	Y. Cai | N.K. Ng		1998-11-27	1998	11	27	China	CN		Hainan				19.73383	110.1475	WGS84	Cai, Y. (2014) Atyid shrimps of Hainan island, southern China, with the description of a new species of Caridina (Crustacea, Decapopda, Atyidae). In Yeo, D., Cumberlidge, N. & Klaus, S. (Eds.), Advances in Freshwater Decapod Systematics and Biology. Crustaceana Monograph, 19, (pp. 207–231). Brill, Leiden. https://doi.org/10.1163/9789004207615.			Y. Cai | N.K. Ng	Cai, Y. Atyid shrimps of Hainan island, southern China, with the description of a new species of Caridina (Crustacea, Decapopda, Atyidae). In Yeo, D., Cumberlidge, N. & Klaus, S. (Eds.), Advances in Freshwater Decapod Systematics and Biology. Crustaceana Monograph, 19, (pp. 207–231). Brill, Leiden. https://doi.org/10.1163/9789004207615.		Caridina lanceifrons Yu, 1936	Animalia	Arthropoda	Malacostraca	Decapoda	Atyidae	Caridina	lanceifrons		Species	Yu, 1936	accepted	ICZN	atyid shrimp
137	PhysicalObject	ZRC	ZRC	38a466a0-8900-11eb-a42b-e39aa642e1d5		in collection	PreservedSpecimen	Y. Cai | N.K. Ng		1998-11-30	1998	11	30	China	CN		Hainan				19.59717	110.76683	WGS84	Cai, Y. (2014) Atyid shrimps of Hainan island, southern China, with the description of a new species of Caridina (Crustacea, Decapopda, Atyidae). In Yeo, D., Cumberlidge, N. & Klaus, S. (Eds.), Advances in Freshwater Decapod Systematics and Biology. Crustaceana Monograph, 19, (pp. 207–231). Brill, Leiden. https://doi.org/10.1163/9789004207615.			Y. Cai | N.K. Ng	Cai, Y. Atyid shrimps of Hainan island, southern China, with the description of a new species of Caridina (Crustacea, Decapopda, Atyidae). In Yeo, D., Cumberlidge, N. & Klaus, S. (Eds.), Advances in Freshwater Decapod Systematics and Biology. Crustaceana Monograph, 19, (pp. 207–231). Brill, Leiden. https://doi.org/10.1163/9789004207615.		Caridina lanceifrons Yu, 1936	Animalia	Arthropoda	Malacostraca	Decapoda	Atyidae	Caridina	lanceifrons		Species	Yu, 1936	accepted	ICZN	atyid shrimp
138	PhysicalObject	ZRC	ZRC	38a46736-8900-11eb-a42c-5ba2f95d07fd		in collection	PreservedSpecimen	Y. Cai | N.K. Ng		1998-12-01	1998	12	1	China	CN		Hainan				19.424	110.71017	WGS84	Cai, Y. (2014) Atyid shrimps of Hainan island, southern China, with the description of a new species of Caridina (Crustacea, Decapopda, Atyidae). In Yeo, D., Cumberlidge, N. & Klaus, S. (Eds.), Advances in Freshwater Decapod Systematics and Biology. Crustaceana Monograph, 19, (pp. 207–231). Brill, Leiden. https://doi.org/10.1163/9789004207615.			Y. Cai | N.K. Ng	Cai, Y. Atyid shrimps of Hainan island, southern China, with the description of a new species of Caridina (Crustacea, Decapopda, Atyidae). In Yeo, D., Cumberlidge, N. & Klaus, S. (Eds.), Advances in Freshwater Decapod Systematics and Biology. Crustaceana Monograph, 19, (pp. 207–231). Brill, Leiden. https://doi.org/10.1163/9789004207615.		Caridina lanceifrons Yu, 1936	Animalia	Arthropoda	Malacostraca	Decapoda	Atyidae	Caridina	lanceifrons		Species	Yu, 1936	accepted	ICZN	atyid shrimp
139	PhysicalObject	ZRC	ZRC	38a467cc-8900-11eb-a42d-3360a7176be9		in collection	PreservedSpecimen	Y. Cai | N.K. Ng		1998-12-01	1998	12	1	China	CN		Hainan				19.46257	110.73176	WGS84	Cai, Y. (2014) Atyid shrimps of Hainan island, southern China, with the description of a new species of Caridina (Crustacea, Decapopda, Atyidae). In Yeo, D., Cumberlidge, N. & Klaus, S. (Eds.), Advances in Freshwater Decapod Systematics and Biology. Crustaceana Monograph, 19, (pp. 207–231). Brill, Leiden. https://doi.org/10.1163/9789004207615.			Y. Cai | N.K. Ng	Cai, Y. Atyid shrimps of Hainan island, southern China, with the description of a new species of Caridina (Crustacea, Decapopda, Atyidae). In Yeo, D., Cumberlidge, N. & Klaus, S. (Eds.), Advances in Freshwater Decapod Systematics and Biology. Crustaceana Monograph, 19, (pp. 207–231). Brill, Leiden. https://doi.org/10.1163/9789004207615.		Caridina lanceifrons Yu, 1936	Animalia	Arthropoda	Malacostraca	Decapoda	Atyidae	Caridina	lanceifrons		Species	Yu, 1936	accepted	ICZN	atyid shrimp
140	PhysicalObject	ZRC	ZRC	38a46862-8900-11eb-a42e-0f48e3ca7d61		in collection	PreservedSpecimen	Y. Cai | N.K. Ng		1998-12-02	1998	12	2	China	CN		Hainan				19.0705	110.25683	WGS84	Cai, Y. (2014) Atyid shrimps of Hainan island, southern China, with the description of a new species of Caridina (Crustacea, Decapopda, Atyidae). In Yeo, D., Cumberlidge, N. & Klaus, S. (Eds.), Advances in Freshwater Decapod Systematics and Biology. Crustaceana Monograph, 19, (pp. 207–231). Brill, Leiden. https://doi.org/10.1163/9789004207615.			Y. Cai | N.K. Ng	Cai, Y. Atyid shrimps of Hainan island, southern China, with the description of a new species of Caridina (Crustacea, Decapopda, Atyidae). In Yeo, D., Cumberlidge, N. & Klaus, S. (Eds.), Advances in Freshwater Decapod Systematics and Biology. Crustaceana Monograph, 19, (pp. 207–231). Brill, Leiden. https://doi.org/10.1163/9789004207615.		Caridina lanceifrons Yu, 1936	Animalia	Arthropoda	Malacostraca	Decapoda	Atyidae	Caridina	lanceifrons		Species	Yu, 1936	accepted	ICZN	atyid shrimp
141	PhysicalObject	ZRC	ZRC	38a468f8-8900-11eb-a42f-cf46a529585f		in collection	PreservedSpecimen	Y. Cai | N.K. Ng		1998-12-02	1998	12	2	China	CN		Hainan				19.16433	110.3085	WGS84	Cai, Y. (2014) Atyid shrimps of Hainan island, southern China, with the description of a new species of Caridina (Crustacea, Decapopda, Atyidae). In Yeo, D., Cumberlidge, N. & Klaus, S. (Eds.), Advances in Freshwater Decapod Systematics and Biology. Crustaceana Monograph, 19, (pp. 207–231). Brill, Leiden. https://doi.org/10.1163/9789004207615.			Y. Cai | N.K. Ng	Cai, Y. Atyid shrimps of Hainan island, southern China, with the description of a new species of Caridina (Crustacea, Decapopda, Atyidae). In Yeo, D., Cumberlidge, N. & Klaus, S. (Eds.), Advances in Freshwater Decapod Systematics and Biology. Crustaceana Monograph, 19, (pp. 207–231). Brill, Leiden. https://doi.org/10.1163/9789004207615.		Caridina lanceifrons Yu, 1936	Animalia	Arthropoda	Malacostraca	Decapoda	Atyidae	Caridina	lanceifrons		Species	Yu, 1936	accepted	ICZN	atyid shrimp
142	PhysicalObject	ZRC	ZRC	38a4698e-8900-11eb-a430-2b6a2afb301b		in collection	PreservedSpecimen	Y. Cai | N.K. Ng		1998-12-02	1998	12	2	China	CN		Hainan				19.17483	110.34267	WGS84	Cai, Y. (2014) Atyid shrimps of Hainan island, southern China, with the description of a new species of Caridina (Crustacea, Decapopda, Atyidae). In Yeo, D., Cumberlidge, N. & Klaus, S. (Eds.), Advances in Freshwater Decapod Systematics and Biology. Crustaceana Monograph, 19, (pp. 207–231). Brill, Leiden. https://doi.org/10.1163/9789004207615.			Y. Cai | N.K. Ng	Cai, Y. Atyid shrimps of Hainan island, southern China, with the description of a new species of Caridina (Crustacea, Decapopda, Atyidae). In Yeo, D., Cumberlidge, N. & Klaus, S. (Eds.), Advances in Freshwater Decapod Systematics and Biology. Crustaceana Monograph, 19, (pp. 207–231). Brill, Leiden. https://doi.org/10.1163/9789004207615.		Caridina lanceifrons Yu, 1936	Animalia	Arthropoda	Malacostraca	Decapoda	Atyidae	Caridina	lanceifrons		Species	Yu, 1936	accepted	ICZN	atyid shrimp
143	PhysicalObject	ZRC	ZRC	38a46a24-8900-11eb-a431-f375b2441ebc		in collection	PreservedSpecimen	Y. Cai | N.K. Ng		1998-12-03	1998	12	3	China	CN		Hainan			Wuzhishan City	18.78069	109.51719	WGS84	Cai, Y. (2014) Atyid shrimps of Hainan island, southern China, with the description of a new species of Caridina (Crustacea, Decapopda, Atyidae). In Yeo, D., Cumberlidge, N. & Klaus, S. (Eds.), Advances in Freshwater Decapod Systematics and Biology. Crustaceana Monograph, 19, (pp. 207–231). Brill, Leiden. https://doi.org/10.1163/9789004207615.			Y. Cai | N.K. Ng	Cai, Y. Atyid shrimps of Hainan island, southern China, with the description of a new species of Caridina (Crustacea, Decapopda, Atyidae). In Yeo, D., Cumberlidge, N. & Klaus, S. (Eds.), Advances in Freshwater Decapod Systematics and Biology. Crustaceana Monograph, 19, (pp. 207–231). Brill, Leiden. https://doi.org/10.1163/9789004207615.		Caridina lanceifrons Yu, 1936	Animalia	Arthropoda	Malacostraca	Decapoda	Atyidae	Caridina	lanceifrons		Species	Yu, 1936	accepted	ICZN	atyid shrimp
144	PhysicalObject	ZRC	ZRC	38a46aba-8900-11eb-a432-675f72eda038		in collection	PreservedSpecimen	Y. Cai | N.K. Ng		1998-12-03	1998	12	3	China	CN		Hainan				18.7065	109.5615	WGS84	Cai, Y. (2014) Atyid shrimps of Hainan island, southern China, with the description of a new species of Caridina (Crustacea, Decapopda, Atyidae). In Yeo, D., Cumberlidge, N. & Klaus, S. (Eds.), Advances in Freshwater Decapod Systematics and Biology. Crustaceana Monograph, 19, (pp. 207–231). Brill, Leiden. https://doi.org/10.1163/9789004207615.			Y. Cai | N.K. Ng	Cai, Y. Atyid shrimps of Hainan island, southern China, with the description of a new species of Caridina (Crustacea, Decapopda, Atyidae). In Yeo, D., Cumberlidge, N. & Klaus, S. (Eds.), Advances in Freshwater Decapod Systematics and Biology. Crustaceana Monograph, 19, (pp. 207–231). Brill, Leiden. https://doi.org/10.1163/9789004207615.		Caridina lanceifrons Yu, 1936	Animalia	Arthropoda	Malacostraca	Decapoda	Atyidae	Caridina	lanceifrons		Species	Yu, 1936	accepted	ICZN	atyid shrimp
145	PhysicalObject	ZRC	ZRC	38a46b50-8900-11eb-a433-537b26c8ed11		in collection	PreservedSpecimen	Y. Cai | N.K. Ng		1998-12-04	1998	12	4	China	CN		Hainan			Wuzhishan City	18.78069	109.51719	WGS84	Cai, Y. (2014) Atyid shrimps of Hainan island, southern China, with the description of a new species of Caridina (Crustacea, Decapopda, Atyidae). In Yeo, D., Cumberlidge, N. & Klaus, S. (Eds.), Advances in Freshwater Decapod Systematics and Biology. Crustaceana Monograph, 19, (pp. 207–231). Brill, Leiden. https://doi.org/10.1163/9789004207615.			Y. Cai | N.K. Ng	Cai, Y. Atyid shrimps of Hainan island, southern China, with the description of a new species of Caridina (Crustacea, Decapopda, Atyidae). In Yeo, D., Cumberlidge, N. & Klaus, S. (Eds.), Advances in Freshwater Decapod Systematics and Biology. Crustaceana Monograph, 19, (pp. 207–231). Brill, Leiden. https://doi.org/10.1163/9789004207615.		Caridina lanceifrons Yu, 1936	Animalia	Arthropoda	Malacostraca	Decapoda	Atyidae	Caridina	lanceifrons		Species	Yu, 1936	accepted	ICZN	atyid shrimp
146	PhysicalObject	ZRC	ZRC	38a46be6-8900-11eb-a434-17b53c099cdc		in collection	PreservedSpecimen	Y. Cai | N.K. Ng		1998-12-04	1998	12	4	China	CN		Hainan				18.63733	109.59133	WGS84	Cai, Y. (2014) Atyid shrimps of Hainan island, southern China, with the description of a new species of Caridina (Crustacea, Decapopda, Atyidae). In Yeo, D., Cumberlidge, N. & Klaus, S. (Eds.), Advances in Freshwater Decapod Systematics and Biology. Crustaceana Monograph, 19, (pp. 207–231). Brill, Leiden. https://doi.org/10.1163/9789004207615.			Y. Cai | N.K. Ng	Cai, Y. Atyid shrimps of Hainan island, southern China, with the description of a new species of Caridina (Crustacea, Decapopda, Atyidae). In Yeo, D., Cumberlidge, N. & Klaus, S. (Eds.), Advances in Freshwater Decapod Systematics and Biology. Crustaceana Monograph, 19, (pp. 207–231). Brill, Leiden. https://doi.org/10.1163/9789004207615.		Caridina lanceifrons Yu, 1936	Animalia	Arthropoda	Malacostraca	Decapoda	Atyidae	Caridina	lanceifrons		Species	Yu, 1936	accepted	ICZN	atyid shrimp
147	PhysicalObject	ZRC	ZRC	38a46c7c-8900-11eb-a435-771596c29ce9		in collection	PreservedSpecimen	Y. Cai | N.K. Ng		1998-12-04	1998	12	4	China	CN		Hainan				18.61167	109.65817	WGS84	Cai, Y. (2014) Atyid shrimps of Hainan island, southern China, with the description of a new species of Caridina (Crustacea, Decapopda, Atyidae). In Yeo, D., Cumberlidge, N. & Klaus, S. (Eds.), Advances in Freshwater Decapod Systematics and Biology. Crustaceana Monograph, 19, (pp. 207–231). Brill, Leiden. https://doi.org/10.1163/9789004207615.			Y. Cai | N.K. Ng	Cai, Y. Atyid shrimps of Hainan island, southern China, with the description of a new species of Caridina (Crustacea, Decapopda, Atyidae). In Yeo, D., Cumberlidge, N. & Klaus, S. (Eds.), Advances in Freshwater Decapod Systematics and Biology. Crustaceana Monograph, 19, (pp. 207–231). Brill, Leiden. https://doi.org/10.1163/9789004207615.		Caridina lanceifrons Yu, 1936	Animalia	Arthropoda	Malacostraca	Decapoda	Atyidae	Caridina	lanceifrons		Species	Yu, 1936	accepted	ICZN	atyid shrimp
148	PhysicalObject	ZRC	ZRC	38a46d12-8900-11eb-a436-f7f67ca57fcf		in collection	PreservedSpecimen	Y. Cai | N.K. Ng		1998-12-04	1998	12	4	China	CN		Hainan				18.63967	109.71883	WGS84	Cai, Y. (2014) Atyid shrimps of Hainan island, southern China, with the description of a new species of Caridina (Crustacea, Decapopda, Atyidae). In Yeo, D., Cumberlidge, N. & Klaus, S. (Eds.), Advances in Freshwater Decapod Systematics and Biology. Crustaceana Monograph, 19, (pp. 207–231). Brill, Leiden. https://doi.org/10.1163/9789004207615.			Y. Cai | N.K. Ng	Cai, Y. Atyid shrimps of Hainan island, southern China, with the description of a new species of Caridina (Crustacea, Decapopda, Atyidae). In Yeo, D., Cumberlidge, N. & Klaus, S. (Eds.), Advances in Freshwater Decapod Systematics and Biology. Crustaceana Monograph, 19, (pp. 207–231). Brill, Leiden. https://doi.org/10.1163/9789004207615.		Caridina lanceifrons Yu, 1936	Animalia	Arthropoda	Malacostraca	Decapoda	Atyidae	Caridina	lanceifrons		Species	Yu, 1936	accepted	ICZN	atyid shrimp
149	PhysicalObject	ZRC	ZRC	38a46da8-8900-11eb-a437-8f31e6e26090		in collection	PreservedSpecimen	Y. Cai | N.K. Ng		1998-12-04	1998	12	4	China	CN		Hainan				18.637	109.73133	WGS84	Cai, Y. (2014) Atyid shrimps of Hainan island, southern China, with the description of a new species of Caridina (Crustacea, Decapopda, Atyidae). In Yeo, D., Cumberlidge, N. & Klaus, S. (Eds.), Advances in Freshwater Decapod Systematics and Biology. Crustaceana Monograph, 19, (pp. 207–231). Brill, Leiden. https://doi.org/10.1163/9789004207615.			Y. Cai | N.K. Ng	Cai, Y. Atyid shrimps of Hainan island, southern China, with the description of a new species of Caridina (Crustacea, Decapopda, Atyidae). In Yeo, D., Cumberlidge, N. & Klaus, S. (Eds.), Advances in Freshwater Decapod Systematics and Biology. Crustaceana Monograph, 19, (pp. 207–231). Brill, Leiden. https://doi.org/10.1163/9789004207615.		Caridina lanceifrons Yu, 1936	Animalia	Arthropoda	Malacostraca	Decapoda	Atyidae	Caridina	lanceifrons		Species	Yu, 1936	accepted	ICZN	atyid shrimp
150	PhysicalObject	ZRC	ZRC	38a46e34-8900-11eb-a438-4362458b344a		in collection	PreservedSpecimen	Y. Cai | N.K. Ng		1998-12-04	1998	12	4	China	CN		Hainan				18.64567	109.75333	WGS84	Cai, Y. (2014) Atyid shrimps of Hainan island, southern China, with the description of a new species of Caridina (Crustacea, Decapopda, Atyidae). In Yeo, D., Cumberlidge, N. & Klaus, S. (Eds.), Advances in Freshwater Decapod Systematics and Biology. Crustaceana Monograph, 19, (pp. 207–231). Brill, Leiden. https://doi.org/10.1163/9789004207615.			Y. Cai | N.K. Ng	Cai, Y. Atyid shrimps of Hainan island, southern China, with the description of a new species of Caridina (Crustacea, Decapopda, Atyidae). In Yeo, D., Cumberlidge, N. & Klaus, S. (Eds.), Advances in Freshwater Decapod Systematics and Biology. Crustaceana Monograph, 19, (pp. 207–231). Brill, Leiden. https://doi.org/10.1163/9789004207615.		Caridina lanceifrons Yu, 1936	Animalia	Arthropoda	Malacostraca	Decapoda	Atyidae	Caridina	lanceifrons		Species	Yu, 1936	accepted	ICZN	atyid shrimp
151	PhysicalObject	ZRC	ZRC	38a46eca-8900-11eb-a439-ebe15035bc11		in collection	PreservedSpecimen	Y. Cai | N.K. Ng		1998-12-04	1998	12	4	China	CN		Hainan				18.673	109.82717	WGS84	Cai, Y. (2014) Atyid shrimps of Hainan island, southern China, with the description of a new species of Caridina (Crustacea, Decapopda, Atyidae). In Yeo, D., Cumberlidge, N. & Klaus, S. (Eds.), Advances in Freshwater Decapod Systematics and Biology. Crustaceana Monograph, 19, (pp. 207–231). Brill, Leiden. https://doi.org/10.1163/9789004207615.			Y. Cai | N.K. Ng	Cai, Y. Atyid shrimps of Hainan island, southern China, with the description of a new species of Caridina (Crustacea, Decapopda, Atyidae). In Yeo, D., Cumberlidge, N. & Klaus, S. (Eds.), Advances in Freshwater Decapod Systematics and Biology. Crustaceana Monograph, 19, (pp. 207–231). Brill, Leiden. https://doi.org/10.1163/9789004207615.		Caridina lanceifrons Yu, 1936	Animalia	Arthropoda	Malacostraca	Decapoda	Atyidae	Caridina	lanceifrons		Species	Yu, 1936	accepted	ICZN	atyid shrimp
152	PhysicalObject	ZRC	ZRC	38a46f60-8900-11eb-a43a-1f4b172a1363		in collection	PreservedSpecimen	Y. Cai | N.K. Ng		1998-12-04	1998	12	4	China	CN		Hainan				18.63333	109.82717	WGS84	Cai, Y. (2014) Atyid shrimps of Hainan island, southern China, with the description of a new species of Caridina (Crustacea, Decapopda, Atyidae). In Yeo, D., Cumberlidge, N. & Klaus, S. (Eds.), Advances in Freshwater Decapod Systematics and Biology. Crustaceana Monograph, 19, (pp. 207–231). Brill, Leiden. https://doi.org/10.1163/9789004207615.			Y. Cai | N.K. Ng	Cai, Y. Atyid shrimps of Hainan island, southern China, with the description of a new species of Caridina (Crustacea, Decapopda, Atyidae). In Yeo, D., Cumberlidge, N. & Klaus, S. (Eds.), Advances in Freshwater Decapod Systematics and Biology. Crustaceana Monograph, 19, (pp. 207–231). Brill, Leiden. https://doi.org/10.1163/9789004207615.		Caridina lanceifrons Yu, 1936	Animalia	Arthropoda	Malacostraca	Decapoda	Atyidae	Caridina	lanceifrons		Species	Yu, 1936	accepted	ICZN	atyid shrimp
153	PhysicalObject	ZRC	ZRC	38a46ff6-8900-11eb-a43b-e723ac3d4aeb		in collection	PreservedSpecimen	Y. Cai | N.K. Ng		1998-12-12	1998	12	12	China	CN		Hainan				18.92383	109.53967	WGS84	Cai, Y. (2014) Atyid shrimps of Hainan island, southern China, with the description of a new species of Caridina (Crustacea, Decapopda, Atyidae). In Yeo, D., Cumberlidge, N. & Klaus, S. (Eds.), Advances in Freshwater Decapod Systematics and Biology. Crustaceana Monograph, 19, (pp. 207–231). Brill, Leiden. https://doi.org/10.1163/9789004207615.			Y. Cai | N.K. Ng	Cai, Y. Atyid shrimps of Hainan island, southern China, with the description of a new species of Caridina (Crustacea, Decapopda, Atyidae). In Yeo, D., Cumberlidge, N. & Klaus, S. (Eds.), Advances in Freshwater Decapod Systematics and Biology. Crustaceana Monograph, 19, (pp. 207–231). Brill, Leiden. https://doi.org/10.1163/9789004207615.		Caridina lanceifrons Yu, 1936	Animalia	Arthropoda	Malacostraca	Decapoda	Atyidae	Caridina	lanceifrons		Species	Yu, 1936	accepted	ICZN	atyid shrimp
154	PhysicalObject	ZRC	ZRC	38a4708c-8900-11eb-a43c-77b3f946f534		in collection	PreservedSpecimen	Y. Cai | N.K. Ng		1998-12-12	1998	12	12	China	CN		Hainan				18.89467	109.51333	WGS84	Cai, Y. (2014) Atyid shrimps of Hainan island, southern China, with the description of a new species of Caridina (Crustacea, Decapopda, Atyidae). In Yeo, D., Cumberlidge, N. & Klaus, S. (Eds.), Advances in Freshwater Decapod Systematics and Biology. Crustaceana Monograph, 19, (pp. 207–231). Brill, Leiden. https://doi.org/10.1163/9789004207615.			Y. Cai | N.K. Ng	Cai, Y. Atyid shrimps of Hainan island, southern China, with the description of a new species of Caridina (Crustacea, Decapopda, Atyidae). In Yeo, D., Cumberlidge, N. & Klaus, S. (Eds.), Advances in Freshwater Decapod Systematics and Biology. Crustaceana Monograph, 19, (pp. 207–231). Brill, Leiden. https://doi.org/10.1163/9789004207615.		Caridina lanceifrons Yu, 1936	Animalia	Arthropoda	Malacostraca	Decapoda	Atyidae	Caridina	lanceifrons		Species	Yu, 1936	accepted	ICZN	atyid shrimp
155	PhysicalObject	IZAS	IZAS	38a47122-8900-11eb-a43d-f7c42f944ec6		in collection	PreservedSpecimen	Cai, Y.						China	CN		Guangxi				22.143	107.989	WGS84	Cai, Y. (2014) Atyid shrimps of Hainan island, southern China, with the description of a new species of Caridina (Crustacea, Decapopda, Atyidae). In Yeo, D., Cumberlidge, N. & Klaus, S. (Eds.), Advances in Freshwater Decapod Systematics and Biology. Crustaceana Monograph, 19, (pp. 207–231). Brill, Leiden. https://doi.org/10.1163/9789004207615.			Cai, Y.	Cai, Y. Atyid shrimps of Hainan island, southern China, with the description of a new species of Caridina (Crustacea, Decapopda, Atyidae). In Yeo, D., Cumberlidge, N. & Klaus, S. (Eds.), Advances in Freshwater Decapod Systematics and Biology. Crustaceana Monograph, 19, (pp. 207–231). Brill, Leiden. https://doi.org/10.1163/9789004207615.		Caridina lanceifrons Yu, 1936	Animalia	Arthropoda	Malacostraca	Decapoda	Atyidae	Caridina	lanceifrons		Species	Yu, 1936	accepted	ICZN	atyid shrimp
156	PhysicalObject	ZRC	ZRC	38a471b8-8900-11eb-a43e-0b1000b3f86c		in collection	PreservedSpecimen	R. Yam		2001-02-16	2001	2	16	China	CN	Hong Kong	﻿Hong Kong				22.359	114.236	WGS84	Cai, Y. (2014) Atyid shrimps of Hainan island, southern China, with the description of a new species of Caridina (Crustacea, Decapopda, Atyidae). In Yeo, D., Cumberlidge, N. & Klaus, S. (Eds.), Advances in Freshwater Decapod Systematics and Biology. Crustaceana Monograph, 19, (pp. 207–231). Brill, Leiden. https://doi.org/10.1163/9789004207615.			R. Yam	Cai, Y. Atyid shrimps of Hainan island, southern China, with the description of a new species of Caridina (Crustacea, Decapopda, Atyidae). In Yeo, D., Cumberlidge, N. & Klaus, S. (Eds.), Advances in Freshwater Decapod Systematics and Biology. Crustaceana Monograph, 19, (pp. 207–231). Brill, Leiden. https://doi.org/10.1163/9789004207615.		Caridina lanceifrons Yu, 1936	Animalia	Arthropoda	Malacostraca	Decapoda	Atyidae	Caridina	lanceifrons		Species	Yu, 1936	accepted	ICZN	atyid shrimp
157	PhysicalObject			38a4724e-8900-11eb-a43f-a3c8dbfd0911			PreservedSpecimen	Zheng, M.Q.						China	CN		Fujian				27.915	118.536	WGS84	Zheng, M.Q., 1989. A preliminary study on the freshwater shrimps of Wen-Xi river valley in Fujian Province. Chinese Journal of Zoology, 24(6): 7–11.			Zheng, M.Q.	Zheng, M.Q., 1989. A preliminary study on the freshwater shrimps of Wen-Xi river valley in Fujian Province. Chinese Journal of Zoology, 24(6): 7–11.		Caridina lanceifrons Yu, 1936	Animalia	Arthropoda	Malacostraca	Decapoda	Atyidae	Caridina	lanceifrons		Species	Yu, 1936	accepted	ICZN	atyid shrimp
158	PhysicalObject			38a472e4-8900-11eb-a440-5f73e3aae6d9			PreservedSpecimen	Zheng, M.Q.						China	CN		Fujian				26.643	118.185	WGS84	Zheng, M.Q., 1989. A preliminary study on the freshwater shrimps of Wen-Xi river valley in Fujian Province. Chinese Journal of Zoology, 24(6): 7–11.			Zheng, M.Q.	Zheng, M.Q., 1989. A preliminary study on the freshwater shrimps of Wen-Xi river valley in Fujian Province. Chinese Journal of Zoology, 24(6): 7–11.		Caridina lanceifrons Yu, 1936	Animalia	Arthropoda	Malacostraca	Decapoda	Atyidae	Caridina	lanceifrons		Species	Yu, 1936	accepted	ICZN	atyid shrimp
159	PhysicalObject			38a4737a-8900-11eb-a441-a3615a7a839f			PreservedSpecimen	Zheng, M.Q.						China	CN		Fujian				27.019	118.307	WGS84	Zheng, M.Q., 1989. A preliminary study on the freshwater shrimps of Wen-Xi river valley in Fujian Province. Chinese Journal of Zoology, 24(6): 7–11.			Zheng, M.Q.	Zheng, M.Q., 1989. A preliminary study on the freshwater shrimps of Wen-Xi river valley in Fujian Province. Chinese Journal of Zoology, 24(6): 7–11.		Caridina lanceifrons Yu, 1936	Animalia	Arthropoda	Malacostraca	Decapoda	Atyidae	Caridina	lanceifrons		Species	Yu, 1936	accepted	ICZN	atyid shrimp
160	PhysicalObject			38a47410-8900-11eb-a442-aff08fb53ee3			PreservedSpecimen	Zheng, M.Q.						China	CN		Fujian				27.331	118.127	WGS84	Zheng, M.Q., 1989. A preliminary study on the freshwater shrimps of Wen-Xi river valley in Fujian Province. Chinese Journal of Zoology, 24(6): 7–11.			Zheng, M.Q.	Zheng, M.Q., 1989. A preliminary study on the freshwater shrimps of Wen-Xi river valley in Fujian Province. Chinese Journal of Zoology, 24(6): 7–11.		Caridina lanceifrons Yu, 1936	Animalia	Arthropoda	Malacostraca	Decapoda	Atyidae	Caridina	lanceifrons		Species	Yu, 1936	accepted	ICZN	atyid shrimp
161	PhysicalObject			38a474a6-8900-11eb-a443-f3f590bd078f			PreservedSpecimen	Zheng, M.Q.						China	CN		Fujian				27.755	118.0395	WGS84	Zheng, M.Q., 1989. A preliminary study on the freshwater shrimps of Wen-Xi river valley in Fujian Province. Chinese Journal of Zoology, 24(6): 7–11.			Zheng, M.Q.	Zheng, M.Q., 1989. A preliminary study on the freshwater shrimps of Wen-Xi river valley in Fujian Province. Chinese Journal of Zoology, 24(6): 7–11.		Caridina lanceifrons Yu, 1936	Animalia	Arthropoda	Malacostraca	Decapoda	Atyidae	Caridina	lanceifrons		Species	Yu, 1936	accepted	ICZN	atyid shrimp
162	PhysicalObject			38a4753c-8900-11eb-a444-7ba505dc598d			PreservedSpecimen	Zheng, M.Q.						China	CN		Fujian				27.526	118.789	WGS84	Zheng, M.Q., 1989. A preliminary study on the freshwater shrimps of Wen-Xi river valley in Fujian Province. Chinese Journal of Zoology, 24(6): 7–11.			Zheng, M.Q.	Zheng, M.Q., 1989. A preliminary study on the freshwater shrimps of Wen-Xi river valley in Fujian Province. Chinese Journal of Zoology, 24(6): 7–11.		Caridina lanceifrons Yu, 1936	Animalia	Arthropoda	Malacostraca	Decapoda	Atyidae	Caridina	lanceifrons		Species	Yu, 1936	accepted	ICZN	atyid shrimp
163	PhysicalObject			38a475d2-8900-11eb-a445-3b2154f7b6f6			PreservedSpecimen	Zheng, M.Q.						China	CN		Fujian				27.3648	118.858	WGS84	Zheng, M.Q., 1989. A preliminary study on the freshwater shrimps of Wen-Xi river valley in Fujian Province. Chinese Journal of Zoology, 24(6): 7–11.			Zheng, M.Q.	Zheng, M.Q., 1989. A preliminary study on the freshwater shrimps of Wen-Xi river valley in Fujian Province. Chinese Journal of Zoology, 24(6): 7–11.		Caridina lanceifrons Yu, 1936	Animalia	Arthropoda	Malacostraca	Decapoda	Atyidae	Caridina	lanceifrons		Species	Yu, 1936	accepted	ICZN	atyid shrimp
164	PhysicalObject	IZAS	IZAS	38a47668-8900-11eb-a446-cf91125a636f		in collection	PreservedSpecimen	Senlin Yuan		1989-04-29	1989	4	29	China	CN		Guizhou				28.592	105.698	WGS84	Cai, Y. & Yuan, S. (1996) Atyid shrimps (Crustacea: Decapoda: Caridea) from the Chishui region of Guizhou Province, Southern China. Raffles Bulletin of Zoology, 44(2), 371–398.			Senlin Yuan	Cai, Y. & Yuan, S. (1996) Atyid shrimps (Crustacea: Decapoda: Caridea) from the Chishui region of Guizhou Province, Southern China. Raffles Bulletin of Zoology, 44(2), 371–398.		Neocaridina palmata palmata (Shen, 1948)	Animalia	Arthropoda	Malacostraca	Decapoda	Atyidae	Neocaridina	palmata	palmata	Subspecies	(Shen, 1948)	accepted	ICZN	atyid shrimp
165	PhysicalObject	IZAS	IZAS	38a476fe-8900-11eb-a447-0b2c49e70c8f		in collection	PreservedSpecimen	Senlin Yuan		1988-10-27	1988	10	27	China	CN		Guizhou				28.5371	105.9169	WGS84	Cai, Y. & Yuan, S. (1996) Atyid shrimps (Crustacea: Decapoda: Caridea) from the Chishui region of Guizhou Province, Southern China. Raffles Bulletin of Zoology, 44(2), 371–398.			Senlin Yuan	Cai, Y. & Yuan, S. (1996) Atyid shrimps (Crustacea: Decapoda: Caridea) from the Chishui region of Guizhou Province, Southern China. Raffles Bulletin of Zoology, 44(2), 371–398.		Neocaridina palmata palmata (Shen, 1948)	Animalia	Arthropoda	Malacostraca	Decapoda	Atyidae	Neocaridina	palmata	palmata	Subspecies	(Shen, 1948)	accepted	ICZN	atyid shrimp
166	PhysicalObject	IZAS	IZAS	38a47794-8900-11eb-a448-8b7da489da7d		in collection	PreservedSpecimen	Senlin Yuan		1992-07-28	1992	7	28	China	CN		Guizhou				28.3474	105.9597	WGS84	Cai, Y. & Yuan, S. (1996) Atyid shrimps (Crustacea: Decapoda: Caridea) from the Chishui region of Guizhou Province, Southern China. Raffles Bulletin of Zoology, 44(2), 371–398.			Senlin Yuan	Cai, Y. & Yuan, S. (1996) Atyid shrimps (Crustacea: Decapoda: Caridea) from the Chishui region of Guizhou Province, Southern China. Raffles Bulletin of Zoology, 44(2), 371–398.		Neocaridina palmata palmata (Shen, 1948)	Animalia	Arthropoda	Malacostraca	Decapoda	Atyidae	Neocaridina	palmata	palmata	Subspecies	(Shen, 1948)	accepted	ICZN	atyid shrimp
167	PhysicalObject	IZAS	IZAS	38a4782a-8900-11eb-a449-f31e0694f45d		in collection	PreservedSpecimen	Senlin Yuan		1992-11-17	1992	11	17	China	CN		Guizhou				28.3582	105.9733	WGS84	Cai, Y. & Yuan, S. (1996) Atyid shrimps (Crustacea: Decapoda: Caridea) from the Chishui region of Guizhou Province, Southern China. Raffles Bulletin of Zoology, 44(2), 371–398.			Senlin Yuan	Cai, Y. & Yuan, S. (1996) Atyid shrimps (Crustacea: Decapoda: Caridea) from the Chishui region of Guizhou Province, Southern China. Raffles Bulletin of Zoology, 44(2), 371–398.		Neocaridina palmata palmata (Shen, 1948)	Animalia	Arthropoda	Malacostraca	Decapoda	Atyidae	Neocaridina	palmata	palmata	Subspecies	(Shen, 1948)	accepted	ICZN	atyid shrimp
168	PhysicalObject	IZAS	IZAS	38a478c0-8900-11eb-a44a-d7eadcf4c2c4		in collection	PreservedSpecimen	Senlin Yuan		1988-11-08	1988	11	8	China	CN		Guizhou				28.363	105.933	WGS84	Cai, Y. & Yuan, S. (1996) Atyid shrimps (Crustacea: Decapoda: Caridea) from the Chishui region of Guizhou Province, Southern China. Raffles Bulletin of Zoology, 44(2), 371–398.			Senlin Yuan	Cai, Y. & Yuan, S. (1996) Atyid shrimps (Crustacea: Decapoda: Caridea) from the Chishui region of Guizhou Province, Southern China. Raffles Bulletin of Zoology, 44(2), 371–398.		Neocaridina palmata palmata (Shen, 1948)	Animalia	Arthropoda	Malacostraca	Decapoda	Atyidae	Neocaridina	palmata	palmata	Subspecies	(Shen, 1948)	accepted	ICZN	atyid shrimp
169	PhysicalObject	IZAS	IZAS	38a47956-8900-11eb-a44b-bfb8271e1f49		in collection	PreservedSpecimen	Senlin Yuan		1988-10-15	1988	10	15	China	CN		Sichuan				28.7122	105.8801	WGS84	Cai, Y. & Yuan, S. (1996) Atyid shrimps (Crustacea: Decapoda: Caridea) from the Chishui region of Guizhou Province, Southern China. Raffles Bulletin of Zoology, 44(2), 371–398.			Senlin Yuan	Cai, Y. & Yuan, S. (1996) Atyid shrimps (Crustacea: Decapoda: Caridea) from the Chishui region of Guizhou Province, Southern China. Raffles Bulletin of Zoology, 44(2), 371–398.		Neocaridina palmata palmata (Shen, 1948)	Animalia	Arthropoda	Malacostraca	Decapoda	Atyidae	Neocaridina	palmata	palmata	Subspecies	(Shen, 1948)	accepted	ICZN	atyid shrimp
170	PhysicalObject	IZAS	IZAS	38a479ec-8900-11eb-a44c-830ef3634523		in collection	PreservedSpecimen	Senlin Yuan		1988-10-20	1988	10	20	China	CN		Guizhou				28.3749	105.6762	WGS84	Cai, Y. & Yuan, S. (1996) Atyid shrimps (Crustacea: Decapoda: Caridea) from the Chishui region of Guizhou Province, Southern China. Raffles Bulletin of Zoology, 44(2), 371–398.			Senlin Yuan	Cai, Y. & Yuan, S. (1996) Atyid shrimps (Crustacea: Decapoda: Caridea) from the Chishui region of Guizhou Province, Southern China. Raffles Bulletin of Zoology, 44(2), 371–398.		Neocaridina palmata palmata (Shen, 1948)	Animalia	Arthropoda	Malacostraca	Decapoda	Atyidae	Neocaridina	palmata	palmata	Subspecies	(Shen, 1948)	accepted	ICZN	atyid shrimp
171	PhysicalObject	IZAS	IZAS	38a47a82-8900-11eb-a44d-cf4dc95e2e9b		in collection	PreservedSpecimen	Senlin Yuan		1988-11-15	1988	11	15	China	CN		Guizhou				28.3644	105.7778	WGS84	Cai, Y. & Yuan, S. (1996) Atyid shrimps (Crustacea: Decapoda: Caridea) from the Chishui region of Guizhou Province, Southern China. Raffles Bulletin of Zoology, 44(2), 371–398.			Senlin Yuan	Cai, Y. & Yuan, S. (1996) Atyid shrimps (Crustacea: Decapoda: Caridea) from the Chishui region of Guizhou Province, Southern China. Raffles Bulletin of Zoology, 44(2), 371–398.		Neocaridina palmata palmata (Shen, 1948)	Animalia	Arthropoda	Malacostraca	Decapoda	Atyidae	Neocaridina	palmata	palmata	Subspecies	(Shen, 1948)	accepted	ICZN	atyid shrimp
172	PhysicalObject	IZAS	IZAS	38a47b18-8900-11eb-a44e-c3321fa5a6e0		in collection	PreservedSpecimen	Senlin Yuan		1988-11-01	1988	11	1	China	CN		Guizhou				28.3011	105.8478	WGS84	Cai, Y. & Yuan, S. (1996) Atyid shrimps (Crustacea: Decapoda: Caridea) from the Chishui region of Guizhou Province, Southern China. Raffles Bulletin of Zoology, 44(2), 371–398.			Senlin Yuan	Cai, Y. & Yuan, S. (1996) Atyid shrimps (Crustacea: Decapoda: Caridea) from the Chishui region of Guizhou Province, Southern China. Raffles Bulletin of Zoology, 44(2), 371–398.		Neocaridina palmata palmata (Shen, 1948)	Animalia	Arthropoda	Malacostraca	Decapoda	Atyidae	Neocaridina	palmata	palmata	Subspecies	(Shen, 1948)	accepted	ICZN	atyid shrimp
173	PhysicalObject	IZAS	IZAS	38a47bae-8900-11eb-a44f-fb7cb38c9586		in collection	PreservedSpecimen	Senlin Yuan		1989-01-01	1989	1	1	China	CN		Guizhou				28.3011	105.8478	WGS84	Cai, Y. & Yuan, S. (1996) Atyid shrimps (Crustacea: Decapoda: Caridea) from the Chishui region of Guizhou Province, Southern China. Raffles Bulletin of Zoology, 44(2), 371–398.			Senlin Yuan	Cai, Y. & Yuan, S. (1996) Atyid shrimps (Crustacea: Decapoda: Caridea) from the Chishui region of Guizhou Province, Southern China. Raffles Bulletin of Zoology, 44(2), 371–398.		Neocaridina palmata palmata (Shen, 1948)	Animalia	Arthropoda	Malacostraca	Decapoda	Atyidae	Neocaridina	palmata	palmata	Subspecies	(Shen, 1948)	accepted	ICZN	atyid shrimp
174	PhysicalObject	IZAS	IZAS	38a47c44-8900-11eb-a450-038c8cc62acb		in collection	PreservedSpecimen	Senlin Yuan		1988-11-07	1988	11	7	China	CN		Guizhou				28.399	105.9389	WGS84	Cai, Y. & Yuan, S. (1996) Atyid shrimps (Crustacea: Decapoda: Caridea) from the Chishui region of Guizhou Province, Southern China. Raffles Bulletin of Zoology, 44(2), 371–398.			Senlin Yuan	Cai, Y. & Yuan, S. (1996) Atyid shrimps (Crustacea: Decapoda: Caridea) from the Chishui region of Guizhou Province, Southern China. Raffles Bulletin of Zoology, 44(2), 371–398.		Neocaridina palmata palmata (Shen, 1948)	Animalia	Arthropoda	Malacostraca	Decapoda	Atyidae	Neocaridina	palmata	palmata	Subspecies	(Shen, 1948)	accepted	ICZN	atyid shrimp
175	PhysicalObject	IZAS	IZAS	38a47cda-8900-11eb-a451-b76b82103d46		in collection	PreservedSpecimen	Senlin Yuan		1988-11-07	1988	11	7	China	CN		Guizhou				28.414	105.8992	WGS84	Cai, Y. & Yuan, S. (1996) Atyid shrimps (Crustacea: Decapoda: Caridea) from the Chishui region of Guizhou Province, Southern China. Raffles Bulletin of Zoology, 44(2), 371–398.			Senlin Yuan	Cai, Y. & Yuan, S. (1996) Atyid shrimps (Crustacea: Decapoda: Caridea) from the Chishui region of Guizhou Province, Southern China. Raffles Bulletin of Zoology, 44(2), 371–398.		Neocaridina palmata palmata (Shen, 1948)	Animalia	Arthropoda	Malacostraca	Decapoda	Atyidae	Neocaridina	palmata	palmata	Subspecies	(Shen, 1948)	accepted	ICZN	atyid shrimp
176	PhysicalObject	IZAS	IZAS	38a47d66-8900-11eb-a452-af914881ce86		in collection	PreservedSpecimen	Senlin Yuan		1992-07-13	1992	7	13	China	CN		Guizhou				28.473	105.821	WGS84	Cai, Y. & Yuan, S. (1996) Atyid shrimps (Crustacea: Decapoda: Caridea) from the Chishui region of Guizhou Province, Southern China. Raffles Bulletin of Zoology, 44(2), 371–398.			Senlin Yuan	Cai, Y. & Yuan, S. (1996) Atyid shrimps (Crustacea: Decapoda: Caridea) from the Chishui region of Guizhou Province, Southern China. Raffles Bulletin of Zoology, 44(2), 371–398.		Neocaridina palmata palmata (Shen, 1948)	Animalia	Arthropoda	Malacostraca	Decapoda	Atyidae	Neocaridina	palmata	palmata	Subspecies	(Shen, 1948)	accepted	ICZN	atyid shrimp
177	PhysicalObject	IZAS	IZAS	38a47dfc-8900-11eb-a453-9fe031d0f624		in collection	PreservedSpecimen	Senlin Yuan		1988-12-16	1988	12	16	China	CN		Guizhou				28.3944	105.9428	WGS84	Cai, Y. & Yuan, S. (1996) Atyid shrimps (Crustacea: Decapoda: Caridea) from the Chishui region of Guizhou Province, Southern China. Raffles Bulletin of Zoology, 44(2), 371–398.			Senlin Yuan	Cai, Y. & Yuan, S. (1996) Atyid shrimps (Crustacea: Decapoda: Caridea) from the Chishui region of Guizhou Province, Southern China. Raffles Bulletin of Zoology, 44(2), 371–398.		Neocaridina palmata palmata (Shen, 1948)	Animalia	Arthropoda	Malacostraca	Decapoda	Atyidae	Neocaridina	palmata	palmata	Subspecies	(Shen, 1948)	accepted	ICZN	atyid shrimp
178	PhysicalObject	IZAS	IZAS	38a47e92-8900-11eb-a454-6f6f7e3010fb		in collection	PreservedSpecimen	Senlin Yuan		1992-07-25	1992	7	25	China	CN		Guizhou				28.3944	105.9428	WGS84	Cai, Y. & Yuan, S. (1996) Atyid shrimps (Crustacea: Decapoda: Caridea) from the Chishui region of Guizhou Province, Southern China. Raffles Bulletin of Zoology, 44(2), 371–398.			Senlin Yuan	Cai, Y. & Yuan, S. (1996) Atyid shrimps (Crustacea: Decapoda: Caridea) from the Chishui region of Guizhou Province, Southern China. Raffles Bulletin of Zoology, 44(2), 371–398.		Neocaridina palmata palmata (Shen, 1948)	Animalia	Arthropoda	Malacostraca	Decapoda	Atyidae	Neocaridina	palmata	palmata	Subspecies	(Shen, 1948)	accepted	ICZN	atyid shrimp
179	PhysicalObject	IZAS	IZAS	38a47f28-8900-11eb-a455-db28f8120a8c		in collection	PreservedSpecimen	Senlin Yuan		1988-10-27	1988	10	27	China	CN		Guizhou				28.5727	105.8971	WGS84	Cai, Y. & Yuan, S. (1996) Atyid shrimps (Crustacea: Decapoda: Caridea) from the Chishui region of Guizhou Province, Southern China. Raffles Bulletin of Zoology, 44(2), 371–398.			Senlin Yuan	Cai, Y. & Yuan, S. (1996) Atyid shrimps (Crustacea: Decapoda: Caridea) from the Chishui region of Guizhou Province, Southern China. Raffles Bulletin of Zoology, 44(2), 371–398.		Neocaridina palmata palmata (Shen, 1948)	Animalia	Arthropoda	Malacostraca	Decapoda	Atyidae	Neocaridina	palmata	palmata	Subspecies	(Shen, 1948)	accepted	ICZN	atyid shrimp
180	PhysicalObject	IZAS	IZAS	38a47fbe-8900-11eb-a456-ff67a7c5343d		in collection	PreservedSpecimen	Senlin Yuan		1988-12-20	1988	12	20	China	CN		Guizhou				28.5405	106.0992	WGS84	Cai, Y. & Yuan, S. (1996) Atyid shrimps (Crustacea: Decapoda: Caridea) from the Chishui region of Guizhou Province, Southern China. Raffles Bulletin of Zoology, 44(2), 371–398.			Senlin Yuan	Cai, Y. & Yuan, S. (1996) Atyid shrimps (Crustacea: Decapoda: Caridea) from the Chishui region of Guizhou Province, Southern China. Raffles Bulletin of Zoology, 44(2), 371–398.		Neocaridina palmata palmata (Shen, 1948)	Animalia	Arthropoda	Malacostraca	Decapoda	Atyidae	Neocaridina	palmata	palmata	Subspecies	(Shen, 1948)	accepted	ICZN	atyid shrimp
181	PhysicalObject	IZAS	IZAS	38a48054-8900-11eb-a457-ffda0fe36fdd		in collection	PreservedSpecimen	Senlin Yuan		1992-11-11	1992	11	11	China	CN		Guizhou				28.6261	106.0529	WGS84	Cai, Y. & Yuan, S. (1996) Atyid shrimps (Crustacea: Decapoda: Caridea) from the Chishui region of Guizhou Province, Southern China. Raffles Bulletin of Zoology, 44(2), 371–398.			Senlin Yuan	Cai, Y. & Yuan, S. (1996) Atyid shrimps (Crustacea: Decapoda: Caridea) from the Chishui region of Guizhou Province, Southern China. Raffles Bulletin of Zoology, 44(2), 371–398.		Neocaridina palmata palmata (Shen, 1948)	Animalia	Arthropoda	Malacostraca	Decapoda	Atyidae	Neocaridina	palmata	palmata	Subspecies	(Shen, 1948)	accepted	ICZN	atyid shrimp
182	PhysicalObject	IZAS	IZAS	38a480ea-8900-11eb-a458-1f1d9be40501		in collection	PreservedSpecimen	Senlin Yuan		1989-04-09	1989	4	9	China	CN		Guizhou				28.3792	106.2019	WGS84	Cai, Y. & Yuan, S. (1996) Atyid shrimps (Crustacea: Decapoda: Caridea) from the Chishui region of Guizhou Province, Southern China. Raffles Bulletin of Zoology, 44(2), 371–398.			Senlin Yuan	Cai, Y. & Yuan, S. (1996) Atyid shrimps (Crustacea: Decapoda: Caridea) from the Chishui region of Guizhou Province, Southern China. Raffles Bulletin of Zoology, 44(2), 371–398.		Neocaridina palmata palmata (Shen, 1948)	Animalia	Arthropoda	Malacostraca	Decapoda	Atyidae	Neocaridina	palmata	palmata	Subspecies	(Shen, 1948)	accepted	ICZN	atyid shrimp
183	PhysicalObject	IZAS	IZAS	38a48180-8900-11eb-a459-1f9e12781f70		in collection	PreservedSpecimen	Senlin Yuan		1989-04-16	1989	4	16	China	CN		Sichuan				28.6064	105.6829	WGS84	Cai, Y. & Yuan, S. (1996) Atyid shrimps (Crustacea: Decapoda: Caridea) from the Chishui region of Guizhou Province, Southern China. Raffles Bulletin of Zoology, 44(2), 371–398.			Senlin Yuan	Cai, Y. & Yuan, S. (1996) Atyid shrimps (Crustacea: Decapoda: Caridea) from the Chishui region of Guizhou Province, Southern China. Raffles Bulletin of Zoology, 44(2), 371–398.		Neocaridina palmata palmata (Shen, 1948)	Animalia	Arthropoda	Malacostraca	Decapoda	Atyidae	Neocaridina	palmata	palmata	Subspecies	(Shen, 1948)	accepted	ICZN	atyid shrimp
184	PhysicalObject			38a48216-8900-11eb-a45a-8f81c75c338d			PreservedSpecimen	Zheng, M.Q.						China	CN		Chonqqing				29.567	106.467	WGS84	Shen, C.J. (1948.) On three new species of Caridina (Crustacea Macrura) from south-west China. Contributions from the Institute of Zoology, National Academy of Peiping, 4(3): 119–123.			Zheng, M.Q.	Shen, C.J. (1948.) On three new species of Caridina (Crustacea Macrura) from south-west China. Contributions from the Institute of Zoology, National Academy of Peiping, 4(3): 119–123.		Neocaridina palmata palmata (Shen, 1948)	Animalia	Arthropoda	Malacostraca	Decapoda	Atyidae	Neocaridina	palmata	palmata	Subspecies	(Shen, 1948)	accepted	ICZN	atyid shrimp
185	PhysicalObject	ZRC	ZRC	38a482ac-8900-11eb-a45b-272cec2e8ffb		in collection	PreservedSpecimen	D. Dudgeon		1997-02-28	1997	2	28	China	CN	Hong Kong	﻿Hong Kong				22.2834	114.1334	WGS84	Cai, Y. & Ng, N.K. (1999) A revision of the Caridina serrata species group, with descriptions of five new species (Crustacea: Decapoda: Caridea: Atyidae). Journal of Natural History, 33, 1603–1638.			D. Dudgeon	Cai, Y. & Ng, N.K. (1999) A revision of the Caridina serrata species group, with descriptions of five new species (Crustacea: Decapoda: Caridea: Atyidae). Journal of Natural History, 33, 1603–1638.		Caridina serrata Stimpson, 1860	Animalia	Arthropoda	Malacostraca	Decapoda	Atyidae	Caridina	serrata		Species	Stimpson, 1860	accepted	ICZN	atyid shrimp
186	PhysicalObject	ZRC	ZRC	38a48342-8900-11eb-a45c-035b269637e7		in collection	PreservedSpecimen	J. Lin		1994-04-00	1994	4		China	CN		Guangdong				23.4486	117.1212	WGS84	Cai, Y. & Ng, N.K. (1999) A revision of the Caridina serrata species group, with descriptions of five new species (Crustacea: Decapoda: Caridea: Atyidae). Journal of Natural History, 33, 1603–1638.			J. Lin	Cai, Y. & Ng, N.K. (1999) A revision of the Caridina serrata species group, with descriptions of five new species (Crustacea: Decapoda: Caridea: Atyidae). Journal of Natural History, 33, 1603–1638.		Caridina cantonensis Yü, 1938	Animalia	Arthropoda	Malacostraca	Decapoda	Atyidae	Caridina	cantonensis		Species	Yü, 1938	accepted	ICZN	atyid shrimp
187	PhysicalObject	IZAS	IZAS	38a483d8-8900-11eb-a45d-d789771b7609		in collection	PreservedSpecimen	S. Yang		1978-08	1978	8		China	CN		Guangdong				21.5704	111.8637	WGS84	Cai, Y. & Ng, N.K. (1999) A revision of the Caridina serrata species group, with descriptions of five new species (Crustacea: Decapoda: Caridea: Atyidae). Journal of Natural History, 33, 1603–1638.			S. Yang	Cai, Y. & Ng, N.K. (1999) A revision of the Caridina serrata species group, with descriptions of five new species (Crustacea: Decapoda: Caridea: Atyidae). Journal of Natural History, 33, 1603–1638.		Caridina cantonensis Yü, 1938	Animalia	Arthropoda	Malacostraca	Decapoda	Atyidae	Caridina	cantonensis		Species	Yü, 1938	accepted	ICZN	atyid shrimp
188	PhysicalObject	JG	JG	38a4846e-8900-11eb-a45e-cb33ae3e6565		in collection	PreservedSpecimen	S. Yang		1988-11-11	1988	11	11	China	CN		Guangdong				23.4525	117.0989	WGS84	Cai, Y. & Ng, N.K. (1999) A revision of the Caridina serrata species group, with descriptions of five new species (Crustacea: Decapoda: Caridea: Atyidae). Journal of Natural History, 33, 1603–1638.			S. Yang	Cai, Y. & Ng, N.K. (1999) A revision of the Caridina serrata species group, with descriptions of five new species (Crustacea: Decapoda: Caridea: Atyidae). Journal of Natural History, 33, 1603–1638.		Caridina cantonensis Yü, 1938	Animalia	Arthropoda	Malacostraca	Decapoda	Atyidae	Caridina	cantonensis		Species	Yü, 1938	accepted	ICZN	atyid shrimp
189	PhysicalObject	IZAS	IZAS	38a4854a-8900-11eb-a45f-2b500231f283		in collection	PreservedSpecimen	S. Yang		1994-10-00	1994	10		China	CN		Guangdong				23.407	117.1045	WGS84	Cai, Y. & Ng, N.K. (1999) A revision of the Caridina serrata species group, with descriptions of five new species (Crustacea: Decapoda: Caridea: Atyidae). Journal of Natural History, 33, 1603–1638.			S. Yang	Cai, Y. & Ng, N.K. (1999) A revision of the Caridina serrata species group, with descriptions of five new species (Crustacea: Decapoda: Caridea: Atyidae). Journal of Natural History, 33, 1603–1638.		Caridina cantonensis Yü, 1938	Animalia	Arthropoda	Malacostraca	Decapoda	Atyidae	Caridina	cantonensis		Species	Yü, 1938	accepted	ICZN	atyid shrimp
190	PhysicalObject	IZAS	IZAS	38a485e0-8900-11eb-a460-9f011f9eaba0		in collection	PreservedSpecimen	J. Lin		1994-04-00	1994	4		China	CN		Guangdong				23.4486	117.1212	WGS84	Cai, Y. & Ng, N.K. (1999) A revision of the Caridina serrata species group, with descriptions of five new species (Crustacea: Decapoda: Caridea: Atyidae). Journal of Natural History, 33, 1603–1638.			J. Lin	Cai, Y. & Ng, N.K. (1999) A revision of the Caridina serrata species group, with descriptions of five new species (Crustacea: Decapoda: Caridea: Atyidae). Journal of Natural History, 33, 1603–1638.		Caridina cantonensis Yü, 1938	Animalia	Arthropoda	Malacostraca	Decapoda	Atyidae	Caridina	cantonensis		Species	Yü, 1938	accepted	ICZN	atyid shrimp
191	PhysicalObject	IZAS	IZAS	38a48676-8900-11eb-a461-4f2853bae68f		in collection	PreservedSpecimen	J. Lin		1994-04-00	1994	4		China	CN		Guangdong				23.4486	117.1212	WGS84	Cai, Y. & Ng, N.K. (1999) A revision of the Caridina serrata species group, with descriptions of five new species (Crustacea: Decapoda: Caridea: Atyidae). Journal of Natural History, 33, 1603–1638.			J. Lin	Cai, Y. & Ng, N.K. (1999) A revision of the Caridina serrata species group, with descriptions of five new species (Crustacea: Decapoda: Caridea: Atyidae). Journal of Natural History, 33, 1603–1638.		Caridina cantonensis Yü, 1938	Animalia	Arthropoda	Malacostraca	Decapoda	Atyidae	Caridina	cantonensis		Species	Yü, 1938	accepted	ICZN	atyid shrimp
192	PhysicalObject	IZAS	IZAS	38a4870c-8900-11eb-a462-4f6a5c8c9b73		in collection	PreservedSpecimen	J. Lin		1994-04-00	1994	4		China	CN		Guangdong				23.4486	117.1212	WGS84	Cai, Y. & Ng, N.K. (1999) A revision of the Caridina serrata species group, with descriptions of five new species (Crustacea: Decapoda: Caridea: Atyidae). Journal of Natural History, 33, 1603–1638.			J. Lin	Cai, Y. & Ng, N.K. (1999) A revision of the Caridina serrata species group, with descriptions of five new species (Crustacea: Decapoda: Caridea: Atyidae). Journal of Natural History, 33, 1603–1638.		Caridina cantonensis Yü, 1938	Animalia	Arthropoda	Malacostraca	Decapoda	Atyidae	Caridina	cantonensis		Species	Yü, 1938	accepted	ICZN	atyid shrimp
193	PhysicalObject	RMNH	RMNH	38a487a2-8900-11eb-a463-43102a41b9b7		in collection	PreservedSpecimen	J. Lin		1994-04-00	1994	4		China	CN		Guangdong				23.4486	117.1212	WGS84	Cai, Y. & Ng, N.K. (1999) A revision of the Caridina serrata species group, with descriptions of five new species (Crustacea: Decapoda: Caridea: Atyidae). Journal of Natural History, 33, 1603–1638.			J. Lin	Cai, Y. & Ng, N.K. (1999) A revision of the Caridina serrata species group, with descriptions of five new species (Crustacea: Decapoda: Caridea: Atyidae). Journal of Natural History, 33, 1603–1638.		Caridina cantonensis Yü, 1938	Animalia	Arthropoda	Malacostraca	Decapoda	Atyidae	Caridina	cantonensis		Species	Yü, 1938	accepted	ICZN	atyid shrimp
194	PhysicalObject	ZRC	ZRC	38a48842-8900-11eb-a464-eb05b0ef515e		in collection	PreservedSpecimen	J. Lin		1994-04-00	1994	4		China	CN		Guangdong				23.4486	117.1212	WGS84	Cai, Y. & Ng, N.K. (1999) A revision of the Caridina serrata species group, with descriptions of five new species (Crustacea: Decapoda: Caridea: Atyidae). Journal of Natural History, 33, 1603–1638.			J. Lin	Cai, Y. & Ng, N.K. (1999) A revision of the Caridina serrata species group, with descriptions of five new species (Crustacea: Decapoda: Caridea: Atyidae). Journal of Natural History, 33, 1603–1638.		Caridina cantonensis Yü, 1938	Animalia	Arthropoda	Malacostraca	Decapoda	Atyidae	Caridina	cantonensis		Species	Yü, 1938	accepted	ICZN	atyid shrimp
195	PhysicalObject	IZAS	IZAS	38a488d8-8900-11eb-a465-af79687e1863		in collection	PreservedSpecimen	Y. Cai		1994-02-00	1994	2		China	CN		Guangdong				23.4562	117.0488	WGS84	Cai, Y. & Ng, N.K. (1999) A revision of the Caridina serrata species group, with descriptions of five new species (Crustacea: Decapoda: Caridea: Atyidae). Journal of Natural History, 33, 1603–1638.			Y. Cai	Cai, Y. & Ng, N.K. (1999) A revision of the Caridina serrata species group, with descriptions of five new species (Crustacea: Decapoda: Caridea: Atyidae). Journal of Natural History, 33, 1603–1638.		Caridina cantonensis Yü, 1938	Animalia	Arthropoda	Malacostraca	Decapoda	Atyidae	Caridina	cantonensis		Species	Yü, 1938	accepted	ICZN	atyid shrimp
196	PhysicalObject	IZAS	IZAS	38a4896e-8900-11eb-a466-9bc48583f76f		in collection	PreservedSpecimen	S. Huang		1980-02-05	1980	2	5	China	CN	Hong Kong	﻿Hong Kong				22.4194	114.2067	WGS84	Cai, Y. & Ng, N.K. (1999) A revision of the Caridina serrata species group, with descriptions of five new species (Crustacea: Decapoda: Caridea: Atyidae). Journal of Natural History, 33, 1603–1638.			S. Huang	Cai, Y. & Ng, N.K. (1999) A revision of the Caridina serrata species group, with descriptions of five new species (Crustacea: Decapoda: Caridea: Atyidae). Journal of Natural History, 33, 1603–1638.		Caridina cantonensis Yü, 1938	Animalia	Arthropoda	Malacostraca	Decapoda	Atyidae	Caridina	cantonensis		Species	Yü, 1938	accepted	ICZN	atyid shrimp
197	PhysicalObject	IZAS	IZAS	38a489fa-8900-11eb-a467-8b209e6057f1		in collection	PreservedSpecimen	Y. Cai | S.S. Shea		1994-10-22	1994	10	22	China	CN	Hong Kong	﻿Hong Kong				23.4336	114.1174	WGS84	Cai, Y. & Ng, N.K. (1999) A revision of the Caridina serrata species group, with descriptions of five new species (Crustacea: Decapoda: Caridea: Atyidae). Journal of Natural History, 33, 1603–1638.			Y. Cai | S.S. Shea	Cai, Y. & Ng, N.K. (1999) A revision of the Caridina serrata species group, with descriptions of five new species (Crustacea: Decapoda: Caridea: Atyidae). Journal of Natural History, 33, 1603–1638.		Caridina cantonensis Yü, 1938	Animalia	Arthropoda	Malacostraca	Decapoda	Atyidae	Caridina	cantonensis		Species	Yü, 1938	accepted	ICZN	atyid shrimp
198	PhysicalObject	ZRC	ZRC	38a48a9a-8900-11eb-a468-a71807a3dd72		in collection	PreservedSpecimen	D. Dudgeon		1997-04-25	1997	4	25	China	CN	Hong Kong	﻿Hong Kong				22.4392	114.129	WGS84	Cai, Y. & Ng, N.K. (1999) A revision of the Caridina serrata species group, with descriptions of five new species (Crustacea: Decapoda: Caridea: Atyidae). Journal of Natural History, 33, 1603–1638.			D. Dudgeon	Cai, Y. & Ng, N.K. (1999) A revision of the Caridina serrata species group, with descriptions of five new species (Crustacea: Decapoda: Caridea: Atyidae). Journal of Natural History, 33, 1603–1638.		Caridina cantonensis Yü, 1938	Animalia	Arthropoda	Malacostraca	Decapoda	Atyidae	Caridina	cantonensis		Species	Yü, 1938	accepted	ICZN	atyid shrimp
199	PhysicalObject	ZRC	ZRC	38a48b30-8900-11eb-a469-dfb0dfa50464		in collection	PreservedSpecimen	D. Dudgeon		1997-04-25	1997	4	25	China	CN	Hong Kong	﻿Hong Kong				22.4247	114.1809	WGS84	Cai, Y. & Ng, N.K. (1999) A revision of the Caridina serrata species group, with descriptions of five new species (Crustacea: Decapoda: Caridea: Atyidae). Journal of Natural History, 33, 1603–1638.			D. Dudgeon	Cai, Y. & Ng, N.K. (1999) A revision of the Caridina serrata species group, with descriptions of five new species (Crustacea: Decapoda: Caridea: Atyidae). Journal of Natural History, 33, 1603–1638.		Caridina cantonensis Yü, 1938	Animalia	Arthropoda	Malacostraca	Decapoda	Atyidae	Caridina	cantonensis		Species	Yü, 1938	accepted	ICZN	atyid shrimp
200	PhysicalObject	ZRC	ZRC	38a48bbc-8900-11eb-a46a-c7408cff8bff		in collection	PreservedSpecimen	D. Dudgeon		1997-04-25	1997	4	25	China	CN	Hong Kong	﻿Hong Kong				22.3846	114.1468	WGS84	Cai, Y. & Ng, N.K. (1999) A revision of the Caridina serrata species group, with descriptions of five new species (Crustacea: Decapoda: Caridea: Atyidae). Journal of Natural History, 33, 1603–1638.			D. Dudgeon	Cai, Y. & Ng, N.K. (1999) A revision of the Caridina serrata species group, with descriptions of five new species (Crustacea: Decapoda: Caridea: Atyidae). Journal of Natural History, 33, 1603–1638.		Caridina cantonensis Yü, 1938	Animalia	Arthropoda	Malacostraca	Decapoda	Atyidae	Caridina	cantonensis		Species	Yü, 1938	accepted	ICZN	atyid shrimp
201	PhysicalObject	ZRC	ZRC	38a48c52-8900-11eb-a46b-bf07406a066c		in collection	PreservedSpecimen	D. Dudgeon		1997-04-28	1997	4	28	China	CN	Hong Kong	﻿Hong Kong				22.5098	114.2343	WGS84	Cai, Y. & Ng, N.K. (1999) A revision of the Caridina serrata species group, with descriptions of five new species (Crustacea: Decapoda: Caridea: Atyidae). Journal of Natural History, 33, 1603–1638.			D. Dudgeon	Cai, Y. & Ng, N.K. (1999) A revision of the Caridina serrata species group, with descriptions of five new species (Crustacea: Decapoda: Caridea: Atyidae). Journal of Natural History, 33, 1603–1638.		Caridina cantonensis Yü, 1938	Animalia	Arthropoda	Malacostraca	Decapoda	Atyidae	Caridina	cantonensis		Species	Yü, 1938	accepted	ICZN	atyid shrimp
202	PhysicalObject	IZAS	IZAS	38a48ce8-8900-11eb-a46c-43e9cd9140d7		in collection	PreservedSpecimen	Y. Cai | S.S. Shea		1994-10-30	1994	10	30	China	CN	Hong Kong	﻿Hong Kong				22.461657	114.14387	WGS84	Cai, Y. & Ng, N.K. (1999) A revision of the Caridina serrata species group, with descriptions of five new species (Crustacea: Decapoda: Caridea: Atyidae). Journal of Natural History, 33, 1603–1638.			Y. Cai | S.S. Shea	Cai, Y. & Ng, N.K. (1999) A revision of the Caridina serrata species group, with descriptions of five new species (Crustacea: Decapoda: Caridea: Atyidae). Journal of Natural History, 33, 1603–1638.		Caridina cantonensis Yü, 1938	Animalia	Arthropoda	Malacostraca	Decapoda	Atyidae	Caridina	cantonensis		Species	Yü, 1938	accepted	ICZN	atyid shrimp
203	PhysicalObject	OUMNH	OUMNH	38a48d7e-8900-11eb-a46d-bf320fc28f54	OUMNH 201307016	in collection	PreservedSpecimen	Klotz | Logemann	hand net	2012-04-01	2012	4	1	China	CN		Guangdong			Conghua, small stream and trickle	23.575	113.4374	WGS84		GPS		Do Van Tu		2020	Caridina cantonensis Yü, 1938	Animalia	Arthropoda	Malacostraca	Decapoda	Atyidae	Caridina	cantonensis		Species	Yü, 1938	accepted	ICZN	atyid shrimp
204	PhysicalObject	ZMB	ZMB	38a48e14-8900-11eb-a46e-a3571e794b8b	ZMB 28041	in collection	PreservedSpecimen	Klotz | Cai | Lukhaup	hand net	2012-04-01	2012	4	1	China	CN		Guangdong			Near Quing Yuan city	23.56641	113.17765	WGS84		GPS		Do Van Tu		2020	Caridina cantonensis Yü, 1938	Animalia	Arthropoda	Malacostraca	Decapoda	Atyidae	Caridina	cantonensis		Species	Yü, 1938	accepted	ICZN	atyid shrimp
205	PhysicalObject	ZMB	ZMB	38a48eaa-8900-11eb-a46f-83215e27e19f	ZMB 31788	in collection	PreservedSpecimen	Zheng, M.Q.	hand net	2015-05-28	2015	5	28	China	CN	Hong Kong	﻿Hong Kong			Kau Sai Chau Island, stream at E shore (Stream "B")	22.3575	114.3186	WGS84		GPS		Do Van Tu		2020	Caridina cantonensis Yü, 1938	Animalia	Arthropoda	Malacostraca	Decapoda	Atyidae	Caridina	cantonensis		Species	Yü, 1938	accepted	ICZN	atyid shrimp
206	PhysicalObject	ZMB	ZMB	38a48f40-8900-11eb-a470-2b45504161ab	ZMB 31790	in collection	PreservedSpecimen	Chan | von Rintelen	hand net	2015-05-20	2015	5	20	China	CN	Hong Kong	﻿Hong Kong			Kau Sai Chau Island, stream at E shore (Stream "A")	22.359	114.3185	WGS84		GPS		Do Van Tu		2020	Caridina cantonensis Yü, 1938	Animalia	Arthropoda	Malacostraca	Decapoda	Atyidae	Caridina	cantonensis		Species	Yü, 1938	accepted	ICZN	atyid shrimp
207	PhysicalObject	ZMB	ZMB	38a48fd6-8900-11eb-a471-2f140f4150a5	ZMB 31793	in collection	PreservedSpecimen	Chan	hand net	2015-05-28	2015	5	28	China	CN	Hong Kong	﻿Hong Kong			Kau Sai Chau Island, stream at E shore (Stream "C" upstream)	22.3535	114.3223	WGS84		GPS		Do Van Tu		2020	Caridina cantonensis Yü, 1938	Animalia	Arthropoda	Malacostraca	Decapoda	Atyidae	Caridina	cantonensis		Species	Yü, 1938	accepted	ICZN	atyid shrimp
208	PhysicalObject	ZMB	ZMB	38a4906c-8900-11eb-a472-8fc63486820a	ZMB 32144	in collection	PreservedSpecimen	Klotz | Klotz	hand net	2010-03-18	2010	3	18	China	CN		Guangdong			Spring near Lixi Town (near Ying De)	23.9059	113.2457	WGS84		GPS		Do Van Tu		2020	Caridina cantonensis Yü, 1938	Animalia	Arthropoda	Malacostraca	Decapoda	Atyidae	Caridina	cantonensis		Species	Yü, 1938	accepted	ICZN	atyid shrimp
209	PhysicalObject	ZMB	ZMB	38a49102-8900-11eb-a473-63b3acd8695b	ZMB 32145	in collection	PreservedSpecimen	Klotz | Klotz	hand net	2010-03-21	2010	3	21	China	CN		Guangdong			Conghua, small stream and trickle	23.575	113.4374	WGS84		GPS		Do Van Tu		2020	Caridina cantonensis Yü, 1938	Animalia	Arthropoda	Malacostraca	Decapoda	Atyidae	Caridina	cantonensis		Species	Yü, 1938	accepted	ICZN	atyid shrimp
210	PhysicalObject	ZMB	ZMB	38a49198-8900-11eb-a474-af305dd4d2db	ZMB 32146	in collection	PreservedSpecimen	Klotz | Klotz	hand net	2010-03-19	2010	3	19	China	CN		Guangdong			Small mountain stream near Lixi Town (near Ying De)	23.9067	113.2521	WGS84		GPS		Do Van Tu		2020	Caridina cantonensis Yü, 1938	Animalia	Arthropoda	Malacostraca	Decapoda	Atyidae	Caridina	cantonensis		Species	Yü, 1938	accepted	ICZN	atyid shrimp
211	PhysicalObject	ZMB	ZMB	38a4922e-8900-11eb-a475-4ba1fac953a6	ZMB 32147	in collection	PreservedSpecimen	Klotz | Klotz	hand net	2010-03-19	2010	3	19	China	CN		Guangdong			Small mountain stream near Lixi Town (near Ying De)	23.9095	113.2597	WGS84		GPS		Do Van Tu		2020	Caridina cantonensis Yü, 1938	Animalia	Arthropoda	Malacostraca	Decapoda	Atyidae	Caridina	cantonensis		Species	Yü, 1938	accepted	ICZN	atyid shrimp
212	PhysicalObject	ZMB	ZMB	38a492c4-8900-11eb-a476-470694ef857e	ZMB 32183	in collection	PreservedSpecimen	Klotz	hand net	2009-04-05	2009	4	5	China	CN		Guangdong			Henquin island, Zhuhai, San Die Quan spring	22.11369	113.50278	WGS84		GPS		Do Van Tu		2020	Caridina cantonensis Yü, 1938	Animalia	Arthropoda	Malacostraca	Decapoda	Atyidae	Caridina	cantonensis		Species	Yü, 1938	accepted	ICZN	atyid shrimp
213	PhysicalObject	ZMB	ZMB	38a4935a-8900-11eb-a477-93d9f8b6272c	ZMB 32185	in collection	PreservedSpecimen	Klotz	hand net	2009-04-07	2009	4	7	China	CN	Hong Kong	﻿Hong Kong			Hongkong Island, Lung Hang Stream	22.4035	114.3209	WGS84		GPS		Do Van Tu		2020	Caridina cantonensis Yü, 1938	Animalia	Arthropoda	Malacostraca	Decapoda	Atyidae	Caridina	cantonensis		Species	Yü, 1938	accepted	ICZN	atyid shrimp
214	PhysicalObject	ZMB	ZMB	38a493f0-8900-11eb-a478-77e39e47bdbb	ZMB 32186	in collection	PreservedSpecimen	pet trade	hand net	2009-08-01	2009	8	1	China	CN	Hong Kong	﻿Hong Kong				22.38333	114.1	WGS84		GPS		Do Van Tu		2020	Caridina cantonensis Yü, 1938	Animalia	Arthropoda	Malacostraca	Decapoda	Atyidae	Caridina	cantonensis		Species	Yü, 1938	accepted	ICZN	atyid shrimp
215	PhysicalObject	ZMB	ZMB	38a49486-8900-11eb-a479-27e3da446636	ZMB 32192	in collection	PreservedSpecimen	Klotz	hand net	2009-04-09	2009	4	9	China	CN	Hong Kong	﻿Hong Kong			Lantau Island, Stream at Pui O	22.2485	113.9828	WGS84		GPS		Do Van Tu		2020	Caridina cantonensis Yü, 1938	Animalia	Arthropoda	Malacostraca	Decapoda	Atyidae	Caridina	cantonensis		Species	Yü, 1938	accepted	ICZN	atyid shrimp
216	PhysicalObject	ZMB	ZMB	38a49512-8900-11eb-a47a-3fe7add24e8b	ZMB 32195	in collection	PreservedSpecimen	Klotz	hand net	2009-04-08	2009	4	8	China	CN	Hong Kong	﻿Hong Kong			Stream at Ha Miu Tin	22.5033	114.2643	WGS84		GPS		Do Van Tu		2020	Caridina cantonensis Yü, 1938	Animalia	Arthropoda	Malacostraca	Decapoda	Atyidae	Caridina	cantonensis		Species	Yü, 1938	accepted	ICZN	atyid shrimp
217	PhysicalObject	ZMB	ZMB	38a495a8-8900-11eb-a47b-1bea08a59146	ZMB 32196	in collection	PreservedSpecimen	Klotz	hand net	2019-04-08	2019	4	8	China	CN	Hong Kong	﻿Hong Kong			Stream near Sheung Miu Tin	22.5023	114.26	WGS84		GPS		Do Van Tu		2020	Caridina cantonensis Yü, 1938	Animalia	Arthropoda	Malacostraca	Decapoda	Atyidae	Caridina	cantonensis		Species	Yü, 1938	accepted	ICZN	atyid shrimp
218	PhysicalObject	ZMB	ZMB	38a4963e-8900-11eb-a47c-2f736c9bc7f3	ZMB 32307	in collection	PreservedSpecimen	Karge	hand net	2010-03-23	2010	3	23	China	CN	Hong Kong	﻿Hong Kong			Tai Mo Shan	22.409	114.1372	WGS84		GPS		Do Van Tu		2020	Caridina cantonensis Yü, 1938	Animalia	Arthropoda	Malacostraca	Decapoda	Atyidae	Caridina	cantonensis		Species	Yü, 1938	accepted	ICZN	atyid shrimp
219	PhysicalObject	ZMB	ZMB	38a496d4-8900-11eb-a47d-e3c555bdc359		in collection	PreservedSpecimen	Endruweit | Jin	hand net	2011-07-27	2011	7	27	China	CN		Hainan			Shilinghe River, 1 km North of Bacun (upstream), off the major road 40 Baoting - Lingshui, Wuzhishan Mountain South face, confluence of two streams, streams left and right of road, Lingshuihe River basin, Baoting County	18.75328	109.73838	WGS84		GPS		Do Van Tu		2020	Caridina lanceifrons Yu, 1936	Animalia	Arthropoda	Malacostraca	Decapoda	Atyidae	Caridina	lanceifrons		Species	Yu, 1936	accepted	ICZN	atyid shrimp
220	PhysicalObject	ZMB	ZMB	38a4976a-8900-11eb-a47e-bbe4a2d166f1	ZMB 29689	in collection	PreservedSpecimen	Endruweit | Jin	hand net	2011-07-30	2011	7	30	China	CN		Hainan			Hillstream at road Baisha - Nankai, crossing road from right to left, between Nanmeicun and Nanlancun, tributary to Nankaihe River, a southern tributary of the large Songtao Reservoir, Nandujiang River basin	19.10608	109.42007	WGS84		GPS		Do Van Tu		2020	Caridina lanceifrons Yu, 1936	Animalia	Arthropoda	Malacostraca	Decapoda	Atyidae	Caridina	lanceifrons		Species	Yu, 1936	accepted	ICZN	atyid shrimp
221	PhysicalObject	ZMB	ZMB	38a49800-8900-11eb-a47f-0f6b2ae63683	ZMB 29755	in collection	PreservedSpecimen	Lukhaup	hand net	2015-04-01	2015	4	1	China	CN		Guangdong			Mountains nr Tangshan	23.66126	114.02508	WGS84		GPS		Do Van Tu		2020	Caridina lanceifrons Yu, 1936	Animalia	Arthropoda	Malacostraca	Decapoda	Atyidae	Caridina	lanceifrons		Species	Yu, 1936	accepted	ICZN	atyid shrimp
222	PhysicalObject	ZMB	ZMB	38a49896-8900-11eb-a480-1b58ff393cff	ZMB 30684	in collection	PreservedSpecimen	Kühne	hand net	2017-02-01	2017	2	1	Thailand	TH		Nakhon Si Thammarat			Sichon, main river	9.00778	99.82167	WGS84		GPS		Do Van Tu		2020	Caridina lanceifrons Yu, 1936	Animalia	Arthropoda	Malacostraca	Decapoda	Atyidae	Caridina	lanceifrons		Species	Yu, 1936	accepted	ICZN	atyid shrimp
223	PhysicalObject	ZMB	ZMB	38a499cc-8900-11eb-a481-2320a5ff44ee	ZMB 32403	in collection	PreservedSpecimen	Kühne	hand net	2015-03-01	2015	3	1	Thailand	TH		Nakhon Si Thammarat			River after limestone cave (-200m), Ban Wat Menao Wan (Ban Chang Klang), Amper Chandi	8.33417	99.65139	WGS84		GPS		Do Van Tu		2020	Caridina lanceifrons Yu, 1936	Animalia	Arthropoda	Malacostraca	Decapoda	Atyidae	Caridina	lanceifrons		Species	Yu, 1936	accepted	ICZN	atyid shrimp
224	PhysicalObject	ZMB	ZMB	38a499f4-8900-11eb-a482-232c009579c6	ZMB 32405	in collection	PreservedSpecimen	Kühne	hand net	2012-01-01	2012	1	1	Thailand	TH		Satun			Amphoe Langhuu, near Manang	6.9	99.8	WGS84		GPS		Do Van Tu		2020	Caridina lanceifrons Yu, 1936	Animalia	Arthropoda	Malacostraca	Decapoda	Atyidae	Caridina	lanceifrons		Species	Yu, 1936	accepted	ICZN	atyid shrimp
225	PhysicalObject	OUMNH	OUMNH	38a49a12-8900-11eb-a483-4358fbf631fe	OUMNH 201307023	in collection	PreservedSpecimen	Klotz | Klotz	hand net	2011-03-18	2011	3	18	China	CN	Hong Kong	﻿Hong Kong			Lantau Island, middle course of river	22.2267	113.8801	WGS84		GPS		Do Van Tu		2020	Caridina serrata Stimpson, 1860	Animalia	Arthropoda	Malacostraca	Decapoda	Atyidae	Caridina	serrata		Species	Stimpson, 1860	accepted	ICZN	atyid shrimp
226	PhysicalObject	ZMB	ZMB	38a49a3a-8900-11eb-a484-13f4cf731ce2	ZMB 31764	in collection	PreservedSpecimen	Schubart | Kowasch | Ip	hand net	2013-02-26	2013	2	26	China	CN	Hong Kong	﻿Hong Kong			Lantau Island, Pui O Sanwai Tsuen	22.2452	113.9769	WGS84		GPS		Do Van Tu		2020	Caridina serrata Stimpson, 1860	Animalia	Arthropoda	Malacostraca	Decapoda	Atyidae	Caridina	serrata		Species	Stimpson, 1860	accepted	ICZN	atyid shrimp
227	PhysicalObject	ZMB	ZMB	38a49a58-8900-11eb-a485-a77804aa203a	ZMB 32189	in collection	PreservedSpecimen	Klotz	hand net	2009-04-06	2009	4	6	China	CN	Hong Kong	﻿Hong Kong			Tributary of the Pok Fu Lam Reservoir, close to mouth into reservoir	22.2662	114.1422	WGS84		GPS		Do Van Tu		2020	Caridina serrata Stimpson, 1860	Animalia	Arthropoda	Malacostraca	Decapoda	Atyidae	Caridina	serrata		Species	Stimpson, 1860	accepted	ICZN	atyid shrimp
228	PhysicalObject	ZMB	ZMB	38a49ada-8900-11eb-a486-8b348a3a6ee2		in collection	PreservedSpecimen	Klotz	hand net	2011-01-01	2011	1	1	China	CN	Hong Kong	﻿Hong Kong			Nam Chung, below weir of Ping Nam stream; small trickle with mud and leaves	22.5144	114.2073	WGS84		GPS		Do Van Tu		2020	Neocaridina palmata palmata (Shen, 1948)	Animalia	Arthropoda	Malacostraca	Decapoda	Atyidae	Neocaridina	palmata	palmata	Subspecies	(Shen, 1948)	accepted	ICZN	atyid shrimp
229	PhysicalObject	ZMB	ZMB	38a49af8-8900-11eb-a487-1f0abb4253f3	ZMB 28040	in collection	PreservedSpecimen	Klotz | Klotz | Cai	hand net	2012-03-29	2012	3	29	China	CN		Guangdong			Gao Zhou Shi	22.28532	111.25777	WGS84		GPS		Do Van Tu		2020	Neocaridina palmata palmata (Shen, 1948)	Animalia	Arthropoda	Malacostraca	Decapoda	Atyidae	Neocaridina	palmata	palmata	Subspecies	(Shen, 1948)	accepted	ICZN	atyid shrimp
230	PhysicalObject	ZMB	ZMB	38a49b20-8900-11eb-a488-432af26e8a2d	ZMB 29762	in collection	PreservedSpecimen	Endruweit	hand net	2012-01-04	2012	1	4	China	CN		Guangxi	Napo		Road after Delong Xiang, stream left of road, along road, at km marker 18, Gâm River subbasin, Red River basin	23.23307	105.87193	WGS84		GPS		Do Van Tu		2020	Neocaridina palmata palmata (Shen, 1948)	Animalia	Arthropoda	Malacostraca	Decapoda	Atyidae	Neocaridina	palmata	palmata	Subspecies	(Shen, 1948)	accepted	ICZN	atyid shrimp
231	PhysicalObject	ZMB	ZMB	38a49b3e-8900-11eb-a489-43fe675df313	ZMB 29690	in collection	PreservedSpecimen	Lukhaup	hand net	2015-04-15	2015	4	15	China	CN		Guangdong			W of Shenzen (ca. 1h)	22.74862	114.06034	WGS84		GPS		Do Van Tu		2020	Caridina cantonensis Yü, 1938	Animalia	Arthropoda	Malacostraca	Decapoda	Atyidae	Caridina	cantonensis		Species	Yü, 1938	accepted	ICZN	atyid shrimp
232	PhysicalObject	ZMB	ZMB	38a49b66-8900-11eb-a48a-1b0585266ccc	ZMB 29756	in collection	PreservedSpecimen	Lukhaup	hand net	2015-04-15	2015	4	15	China	CN		Guangdong			Shenzen city boundary	22.74929	114.06058	WGS84		GPS		Do Van Tu		2020	Caridina cantonensis Yü, 1938	Animalia	Arthropoda	Malacostraca	Decapoda	Atyidae	Caridina	cantonensis		Species	Yü, 1938	accepted	ICZN	atyid shrimp
233	PhysicalObject	ZMB	ZMB	38a49b84-8900-11eb-a48b-93687773a738	ZMB 29473	in collection	PreservedSpecimen	Cai	hand net	2005-02-05	2005	2	5	China	CN		Guangdong			Xiasliao stream, near Xishan Town, Nan'ao County	23.44215	116.99551	WGS84		GPS		Do Van Tu		2020	Caridina serrata Stimpson, 1860	Animalia	Arthropoda	Malacostraca	Decapoda	Atyidae	Caridina	serrata		Species	Stimpson, 1860	accepted	ICZN	atyid shrimp
234	PhysicalObject	ZMB	ZMB	38a49bac-8900-11eb-a48c-8b3be7799048	ZMB 32190	in collection	PreservedSpecimen	Lukhaup	hand net	2009-08-09	2009	8	9	China	CN	Hong Kong	﻿Hong Kong			Lantau Island, North side	22.26679	113.93352	WGS84		GPS		Do Van Tu		2020	Caridina serrata Stimpson, 1860	Animalia	Arthropoda	Malacostraca	Decapoda	Atyidae	Caridina	serrata		Species	Stimpson, 1860	accepted	ICZN	atyid shrimp
235	PhysicalObject	ZMB	ZMB	38a49bca-8900-11eb-a48d-8f13fe6fa6fa	ZMB 32306	in collection	PreservedSpecimen	Shen, C.J.	hand net	2011-01-11	2011	1	11	China	CN	Hong Kong	﻿Hong Kong			Lantau Island, upper course of river	22.26214	113.96688	WGS84		GPS		Do Van Tu		2020	Caridina serrata Stimpson, 1860	Animalia	Arthropoda	Malacostraca	Decapoda	Atyidae	Caridina	serrata		Species	Stimpson, 1860	accepted	ICZN	atyid shrimp
